# Supplementary material for: CCDC189 affects sperm flagellum formation by interacting with CABCOCO1
Source: Natl Sci Rev. 2023 Jun 26;10(9):nwad181. doi: 10.1093/nsr/nwad181 (PMC10437088; doi:10.1093/nsr/nwad181)
Supplement: nwad181_Supplemental_Files [file nwad181_supplemental_files.zip]

Archive with 5 entries (5 files):
- Supplementary figures.docx
- Supplementary_table1.xlsx
- Supplementary_table2.xlsx
- Supplementary_table3.xlsx
- Supplemtnary Materials and methods.docx
