# Supplementary material for: CCDC189 affects sperm flagellum formation by interacting with CABCOCO1
Source: Natl Sci Rev. 2023 Jun 26;10(9):nwad181. doi: 10.1093/nsr/nwad181 (PMC10437088; doi:10.1093/nsr/nwad181)
Supplement: nwad181_Supplemental_Files [file nwad181_supplemental_files.zip › Supplementary_table1.xlsx]

## Sheet: Table1
﻿Gene symbol	Forward primer 5′ to 3′	Reverse primer 5′ to 3′	﻿Additional information
Ccdc189	GTGGAAAAGATGAGAGAGTATGGG	AGCTCCAAGAGCTCAGCAAG	Wildtype allele
	GTGGAAAAGATGAGAGAGTATGGG	TGATGTCTGCTCTGGTGAAAAGC	Ccdc189 knockout allele
Cabcoco1	CCTACTGAAGACCACAATGCCACGGATCAGAC	GGGACAGGGACAGGTGACAACAGAAACTAACCA	Wildtype allele
	CCTACTGAAGACCACAATGCCACGGATCAGAC	GAGTGAGGATGTGTGGCCTCTCCTCACAACACT	Cabcoco1 knockout allele
Ccdc189-EGFP	CTCCAGCTACCCCTCTGGGCAACGTG	CAAGTTGTTTTGATGAATGAGTAGCTTGGCTTAAAGGTGGGG	GFP knockin allele
	CTCCAGCTACCCCTCTGGGCAACGTG	CAGGGTGTCGCCCTGGAACTTCACCTC	Left homologous arms allele
	AAGCTGACCCTGAAGTTCATCTGCA	CAAGTTGTTTTGATGAATGAGTAGCTTGGCTTAAAGGTGGGG	Right homologous arms allele
Ccdc189	GGTCAACACCTACTTCCGCCAC	GTAGCTACTTGCTCTACCACCATC	﻿Real-time PCR primers
