# Supplementary material for: CCDC189 affects sperm flagellum formation by interacting with CABCOCO1
Source: Natl Sci Rev. 2023 Jun 26;10(9):nwad181. doi: 10.1093/nsr/nwad181 (PMC10437088; doi:10.1093/nsr/nwad181)
Supplement: nwad181_Supplemental_Files [file nwad181_supplemental_files.zip › Supplementary_table2.xlsx]

## Sheet: Table2
Reagent type	﻿Designation	﻿Source	﻿ Identifiers	﻿Additional information
Antibody	Anti-ODF2	Proteintech	﻿Cat# 12058-1-AP	IF(1:200)
Antibody	Anti-AQP3	Abcam	Cat# ab12519	IF(1:500)
Antibody	Anti-GFP	Abcam	Cat# ab13970	IF(1:800)
Antibody	Anti-GFP	Abcam	Cat# ab6556	Immune electron microscopy(1:500)
				WB(1:5000)
				IP ﻿(1 μg/mg protein)
Antibody	Anti-Flag	Sigma-Aldrich	Cat# ﻿F1804	﻿WB (1:2000)
Antibody	Anti-AKAP4	ABclonal	Cat# A14813	IF(1:100)
Antibody	The Alexa Fluor 594 conjugate of lectin PNA	Thermo Fisher	Cat# L32459	IF(1:500)
				IP ﻿(1 μg/mg protein)
Antibody	Anti-alpha-Tubulin-FITC	Sigma-Aldrich	Cat# F2168	IF(1:1000)
Antibody	Anti-acetylated	Sigma-Aldrich	Cat# T7451	IF(1:1000)
	tubulin
Antibody	Anti-CCDC189	Dia-an Biotech		WB(1:1000)
Antibody	Anti-CABCOCO1	Dia-an Biotech		WB(1:1000)
				IF(1:50)
Antibody	﻿Cy3- conjugated donkey anti-rabbit	﻿Jackson	﻿Cat# 711- 165- 152	﻿1:300
Antibody	﻿FITC- conjugated donkey anti-mouse	﻿Jackson	﻿Cat# 715-545-150	﻿1:200
Antibody	﻿FITC- conjugated donkey anti-chicken	﻿Jackson	﻿Cat# 703- 545- 155	﻿1:800
Commercial assay or kit	EndoFree Mini Plasmid Kit	Tiangen	﻿Cat# DP118-02
﻿Commercial assay or kit	﻿Protein A agarose beads	﻿GE	﻿Cat# 17- 5280- 01
Commercial assay or kit	﻿Protein G agarose beads	﻿GE	﻿Cat# 17- 0618- 01
