# Supplementary material for: CCDC189 affects sperm flagellum formation by interacting with CABCOCO1
Source: Natl Sci Rev. 2023 Jun 26;10(9):nwad181. doi: 10.1093/nsr/nwad181 (PMC10437088; doi:10.1093/nsr/nwad181)
Supplement: nwad181_Supplemental_Files [file nwad181_supplemental_files.zip › Supplementary_table3.xlsx]

## Sheet: HD163GI_Ccdc_EGFP_MS
Accession	Protein names	Gene names	MW [kDa]	Protein score	Sequence coverage (%)	# Unique Peptides	# Peptides	# PSMs
P01865	Ig gamma-2A chain C region, membrane-bound form	Igh-1a	43.921	1955.8	36.6834	10	11	72
P01863	Ig gamma-2A chain C region, A allele	Ighg	36.366	1955.8	44.2424	10	11	72
O35737	Heterogeneous nuclear ribonucleoprotein H	Hnrnph1	49.168	1839.86	57.2383	17	19	43
P17156	Heat shock-related 70 kDa protein 2	Hspa2	69.599	1460.03	49.6051	14	26	40
Q99NB9	Splicing factor 3B subunit 1	Sf3b1	145.724	1454.81	34.816	34	34	46
Q921X9	Protein disulfide-isomerase A5	Pdia5	59.229	1442.16	56.4797	25	25	41
P20029	Endoplasmic reticulum chaperone BiP	Hspa5	72.377	1272.74	47.6336	25	27	36
Q8R081	Heterogeneous nuclear ribonucleoprotein L	Hnrnpl	63.923	1030.71	40.6143	15	15	26
P68372	Tubulin beta-4B chain	Tubb4b	49.799	894.821	53.4831	3	18	32
P63017	Heat shock cognate 71 kDa protein	Hspa8	70.827	884.652	29.257	9	18	26
P55302	Alpha-2-macroglobulin receptor-associated protein	Lrpap1	42.189	868.968	53.6111	22	22	31
O08810	116 kDa U5 small nuclear ribonucleoprotein component	Eftud2	109.291	830.141	30.793	26	27	33
P68369	Tubulin alpha-1A chain	Tuba1a	50.104	828.642	48.337	4	18	22
Q99PV0	Pre-mRNA-processing-splicing factor 8	Prpf8	273.443	798.841	18.1156	36	36	36
P68373	Tubulin alpha-1C chain	Tuba1c	49.877	793.162	48.5523	0	18	22
P05214	Tubulin alpha-3 chain	Tuba3a	49.928	791.515	46.6667	2	17	22
P70670	Nascent polypeptide-associated complex subunit alpha, muscle-specific form	Naca	220.364	788.311	5.12117	7	7	17
Q60817	Nascent polypeptide-associated complex subunit alpha	Naca	23.37	788.311	52.093	7	7	17
P05213	Tubulin alpha-1B chain	Tuba1b	50.12	766.702	45.4545	0	17	21
Q505F5	Leucine-rich repeat-containing protein 47	Lrrc47	63.551	759.346	43.2014	21	21	29
P11103	Poly [ADP-ribose] polymerase 1	Parp1	113.028	757.801	30.0099	26	26	34
Q921M3	Splicing factor 3B subunit 3	Sf3b3	135.465	754.285	23.5004	23	24	27
P30999	Catenin delta-1	Ctnnd1	104.86	747.959	23.9872	17	17	22
P07901	Heat shock protein HSP 90-alpha	Hsp90aa1	84.735	737.799	30.0136	12	20	24
P99024	Tubulin beta-5 chain	Tubb5	49.639	723.873	46.8468	2	16	25
Q8CGF7	Transcription elongation regulator 1	Tcerg1	123.71	722.149	26.6364	31	31	38
P70333	Heterogeneous nuclear ribonucleoprotein H2	Hnrnph2	49.248	687.206	22.4944	8	9	20
Q9D6F9	Tubulin beta-4A chain	Tubb4a	49.554	646.123	42.3423	2	13	23
P01864	Ig gamma-2A chain C region secreted form	---	36.573	631.483	18.806	4	5	26
P51660	Peroxisomal multifunctional enzyme type 2	Hsd17b4	79.432	628.22	26.2585	15	15	19
P02535	Keratin, type I cytoskeletal 10	Krt10	57.735	601.608	12.1053	4	8	17
Q922H2	[Pyruvate dehydrogenase (acetyl-transferring)] kinase isozyme 3, mitochondrial	Pdk3	47.893	597.813	46.506	16	16	22
Q9JMB7	Piwi-like protein 1	Piwil1	98.512	596.485	26.3341	22	22	27
Q80UM3	N-alpha-acetyltransferase 15, NatA auxiliary subunit	Naa15	100.897	583.895	31.5607	31	31	36
Q80YT5	Spermatogenesis-associated protein 20	Spata20	88.416	581.202	27.8481	18	18	24
Q9CWF2	Tubulin beta-2B chain	Tubb2b	49.921	580.041	33.2584	0	12	20
Q7TMM9	Tubulin beta-2A chain	Tubb2a	49.875	580.041	33.2584	0	12	20
P68368	Tubulin alpha-4A chain	Tuba4a	49.892	574.988	33.7054	0	13	17
Q9Z2X1	Heterogeneous nuclear ribonucleoprotein F	Hnrnpf	45.701	573.257	38.5542	9	11	17
Q60668	Heterogeneous nuclear ribonucleoprotein D0	Hnrnpd	38.33	556.962	30.4225	10	12	23
Q9ERD7	Tubulin beta-3 chain	Tubb3	50.386	555.188	30.2222	2	11	19
Q689Z5	Protein strawberry notch homolog 1	Sbno1	153.642	553.532	14.5324	16	16	16
Q6PAM1	Alpha-taxilin	Txlna	62.33	552.995	31.769	17	18	21
P62960	Y-box-binding protein 1	Ybx1	35.709	537.589	47.8261	6	9	10
Q3UEB3	Poly(U)-binding-splicing factor PUF60	Puf60	60.211	535.75	30.1418	13	13	18
P01867	Ig gamma-2B chain C region	Igh-3	44.231	522.71	34.901	9	9	21
P56959	RNA-binding protein FUS	Fus	52.642	519.802	14.2857	7	7	14
Q8K4Z5	Splicing factor 3A subunit 1	Sf3a1	88.489	513.081	26.043	15	15	18
Q9JJZ2	Tubulin alpha-8 chain	Tuba8	50.02	506.005	31.6258	2	11	15
Q6P4T2	U5 small nuclear ribonucleoprotein 200 kDa helicase	Snrnp200	244.392	504.772	13.015	25	25	27
Q8CGF1	Rho GTPase-activating protein 29	Arhgap29	142.252	499.768	16.8246	18	18	18
P16627	Heat shock 70 kDa protein 1-like	Hspa1l	70.593	489.256	21.3729	5	12	16
Q61656	Probable ATP-dependent RNA helicase DDX5	Ddx5	69.247	469.958	28.013	11	16	21
Q91YJ5	Translation initiation factor IF-2, mitochondrial	Mtif2	81.238	458.611	23.3838	13	13	17
P59325	Eukaryotic translation initiation factor 5	Eif5	48.938	445.454	31.9347	14	14	15
Q99LE6	ATP-binding cassette sub-family F member 2	Abcf2	71.736	435.96	24.6815	14	14	20
P07724	Albumin	Alb	68.648	434.905	29.4408	15	15	17
O70311	Glycylpeptide N-tetradecanoyltransferase 2	Nmt2	60.446	433.377	32.1361	11	13	15
P03987	Ig gamma-3 chain C region	---	43.901	431.11	22.8643	8	8	16
P16381	Putative ATP-dependent RNA helicase Pl10	D1Pas1	73.095	423.025	28.4848	13	15	19
Q6A068	Cell division cycle 5-like protein	Cdc5l	92.133	414.297	19.9501	12	12	13
P10126	Elongation factor 1-alpha 1	Eef1a1	50.082	409.181	35.4978	14	14	18
Q922F4	Tubulin beta-6 chain	Tubb6	50.058	404.679	16.7785	0	7	13
Q9Z0N2	Eukaryotic translation initiation factor 2 subunit 3, Y-linked	Eif2s3y	51.098	401.977	29.8729	2	12	14
P63260	Actin, cytoplasmic 2	Actg1	41.766	401.205	35.2	12	12	16
P60710	Actin, cytoplasmic 1	Actb	41.71	401.205	35.2	12	12	16
Q9WTM5	RuvB-like 2	Ruvbl2	51.081	396.423	34.9892	14	14	15
Q61781	Keratin, type I cytoskeletal 14	Krt14	52.834	395.753	17.3554	0	9	13
Q80XA6	RalBP1-associated Eps domain-containing protein 2	Reps2	57.714	390.72	30.7102	12	12	13
P11499	Heat shock protein HSP 90-beta	Hsp90ab1	83.229	389.36	18.5083	3	12	14
Q9JMB0	G kinase-anchoring protein 1	Gkap1	41.737	388.967	48.9071	15	15	16
Q8BH57	WD repeat-containing protein 48	Wdr48	75.959	387.738	27.2189	15	15	18
Q60848	Lymphocyte-specific helicase	Hells	95.065	387.592	18.2704	16	16	17
Q9QWL7	Keratin, type I cytoskeletal 17	Krt17	48.132	384.288	22.1709	5	11	16
Q922U2	Keratin, type II cytoskeletal 5	Krt5	61.729	378.2	16.3793	6	14	21
Q9Z2C8	Y-box-binding protein 2	Ybx2	38.248	369.535	38.0556	6	9	10
P50446	Keratin, type II cytoskeletal 6A	Krt6a	59.299	368.586	19.5298	5	12	16
Q61414	Keratin, type I cytoskeletal 15	Krt15	49.107	360.794	9.51327	0	6	12
P27786	Steroid 17-alpha-hydroxylase/17,20 lyase	Cyp17a1	57.601	358.573	20.9073	8	8	11
P04104	Keratin, type II cytoskeletal 1	Krt1	65.565	355.699	6.12245	2	6	13
P08730	Keratin, type I cytoskeletal 13	Krt13	47.724	351.633	10.5263	1	7	13
O35286	Pre-mRNA-splicing factor ATP-dependent RNA helicase DHX15	Dhx15	90.949	350.901	13.3333	10	10	13
Q8VEK3	Heterogeneous nuclear ribonucleoprotein U	Hnrnpu	87.863	348.285	14.875	13	13	15
P27773	Protein disulfide-isomerase A3	Pdia3	56.643	343.161	26.9307	11	11	13
O35382	Exocyst complex component 4	Exoc4	110.475	341.312	12.4103	10	10	10
P32233	Developmentally-regulated GTP-binding protein 1	Drg1	40.487	339.776	25.6131	7	7	7
Q9WV92	Band 4.1-like protein 3	Epb41l3	103.274	338.527	16.3617	11	13	14
P22682	E3 ubiquitin-protein ligase CBL	Cbl	100.5	336.833	11.391	8	8	9
Q3TIV5	Zinc finger CCCH domain-containing protein 15	Zc3h15	48.297	336.139	21.3615	9	9	9
Q501J6	Probable ATP-dependent RNA helicase DDX17	Ddx17	72.354	335.266	17.5385	5	10	12
Q9Z331	Keratin, type II cytoskeletal 6B	Krt6b	60.285	334.248	15.6584	4	10	13
Q923D5	WW domain-binding protein 11	Wbp11	69.831	333.643	21.9969	12	12	13
Q3TTY5	Keratin, type II cytoskeletal 2 epidermal	Krt2	70.88	332.429	8.34512	5	9	13
Q6IFZ6	Keratin, type II cytoskeletal 1b	Krt77	61.322	329.318	5.06993	0	6	14
Q8BKE9	Intraflagellar transport protein 74 homolog	Ift74	69.258	321.635	25.6667	13	13	14
P26043	Radixin	Rdx	68.5	315.292	29.331	12	20	22
Q9Z0N1	Eukaryotic translation initiation factor 2 subunit 3, X-linked	Eif2s3x	51.033	314.086	26.0593	1	11	13
P28740	Kinesin-like protein KIF2A	Kif2a	79.707	310.54	15.8865	10	12	12
Q3ULW6	Coiled-coil domain-containing protein 33	Ccdc33	110.13	306.983	12.9949	10	10	11
Q9JKF1	Ras GTPase-activating-like protein IQGAP1	Iqgap1	188.624	306.127	8.87145	11	13	13
P60122	RuvB-like 1	Ruvbl1	50.182	304.693	31.1404	10	10	12
Q62167	ATP-dependent RNA helicase DDX3X	Ddx3x	73.056	301.039	18.8822	9	11	14
Q6ZWX6	Eukaryotic translation initiation factor 2 subunit 1	Eif2s1	36.085	295.831	33.0159	9	9	9
O54916	RalBP1-associated Eps domain-containing protein 1	Reps1	86.466	283.886	18.7421	12	12	13
Q6IFX2	Keratin, type I cytoskeletal 42	Krt42	50.102	283.263	16.8142	4	8	12
P06330	Ig heavy chain V region AC38 205.12	---	12.926	282.554	55.0847	6	6	9
Q6NXH9	Keratin, type II cytoskeletal 73	Krt73	58.875	278.889	7.05009	1	4	9
Q62095	ATP-dependent RNA helicase DDX3Y	Ddx3y	73.382	278.51	17.1733	8	10	13
P01869	Ig gamma-1 chain C region, membrane-bound form	Ighg1	43.359	278.398	21.374	6	6	12
P01868	Ig gamma-1 chain C region secreted form	Ighg1	35.682	278.398	25.9259	6	6	12
O35594	Intraflagellar transport protein 81 homolog	Ift81	79.235	278.31	21.3018	13	13	13
O70318	Band 4.1-like protein 2	Epb41l2	109.873	277.842	16.3968	13	15	17
P58252	Elongation factor 2	Eef2	95.253	277.596	15.7343	12	13	13
Q9Z2K1	Keratin, type I cytoskeletal 16	Krt16	51.574	275.109	9.8081	2	5	9
Q8CCJ3	E3 UFM1-protein ligase 1	Ufl1	89.464	274.15	22.3203	14	14	15
Q6NZN0	RNA-binding protein 26	Rbm26	114.073	273.938	10.9684	11	11	12
Q9QZ82	Cholesterol side-chain cleavage enzyme, mitochondrial	Cyp11a1	60.276	269.807	16.3498	7	7	7
Q8R3S6	Exocyst complex component 1	Exoc1	101.825	267.297	19.5749	11	12	12
P17879	Heat shock 70 kDa protein 1B	Hspa1b	70.133	265.758	11.3707	2	7	9
Q61696	Heat shock 70 kDa protein 1A	Hspa1a	70.036	265.758	11.3885	2	7	9
A3KGV1	Outer dense fiber protein 2	Odf2	95.482	265.3	10.3614	8	8	9
Q9DBG3	AP-2 complex subunit beta	Ap2b1	104.516	260.559	15.4749	8	13	13
Q6NZQ0	Coiled-coil domain-containing protein 189	Ccdc189	37.849	260.516	31.2312	8	8	10
P38647	Stress-70 protein, mitochondrial	Hspa9	73.416	253.974	13.8439	7	8	8
P29341	Polyadenylate-binding protein 1	Pabpc1	70.626	249.559	16.195	9	9	9
P68033	Actin, alpha cardiac muscle 1	Actc1	41.992	248.244	22.5464	8	8	10
P68134	Actin, alpha skeletal muscle	Acta1	42.024	248.244	22.5464	8	8	10
P61979	Heterogeneous nuclear ribonucleoprotein K	Hnrnpk	50.944	247.029	20.9503	9	9	9
O08638	Myosin-11	Myh11	226.888	246.882	5.57809	8	9	9
Q9JKB3	Y-box-binding protein 3	Ybx3	38.79	241.499	21.6066	3	6	6
Q9CY58	Plasminogen activator inhibitor 1 RNA-binding protein	Serbp1	44.687	234.506	19.656	7	7	7
Q08288	Cell growth-regulating nucleolar protein	Lyar	43.709	232.153	22.9381	7	7	9
P26041	Moesin	Msn	67.725	231.315	19.7574	6	13	14
P63268	Actin, gamma-enteric smooth muscle	Actg2	41.85	230.599	19.6809	7	7	9
P62737	Actin, aortic smooth muscle	Acta2	41.982	230.599	19.6286	7	7	9
P18532	Ig heavy chain V region 1B43	---	13.15	229.967	18.9655	1	1	2
Q6P542	ATP-binding cassette sub-family F member 1	Abcf1	94.887	229.798	9.19952	5	5	5
Q9R0H5	Keratin, type II cytoskeletal 71	Krt71	57.347	222.179	3.62595	0	2	7
Q6IFZ9	Keratin, type II cytoskeletal 74	Krt74	54.712	222.179	3.83838	0	2	7
P84751	Ig heavy chain Mem5 (Fragment)	---	25.333	221.125	16.4557	2	2	7
P01801	Ig heavy chain V-III region J606	---	12.802	214.793	34.7826	3	3	6
Q8BGZ7	Keratin, type II cytoskeletal 75	Krt75	59.704	213.659	9.98185	1	7	10
Q8CDT7	Ciliary-associated calcium-binding coiled-coil protein 1	Cabcoco1	24.072	210.593	30.7692	5	5	6
Q9WUM5	Succinate--CoA ligase [ADP/GDP-forming] subunit alpha, mitochondrial	Suclg1	36.132	203.742	20.2312	6	6	7
Q61496	ATP-dependent RNA helicase DDX4	Ddx4	76.423	203.618	8.54701	4	5	7
Q8VED5	Keratin, type II cytoskeletal 79	Krt79	57.517	203.544	7.34463	1	7	10
Q61768	Kinesin-1 heavy chain	Kif5b	109.484	203.225	8.72274	7	7	7
Q60780	Growth arrest-specific protein 7	Gas7	48.143	202.153	14.0143	4	4	5
Q62189	U1 small nuclear ribonucleoprotein A	Snrpa	31.814	201.008	36.5854	8	8	9
Q61545	RNA-binding protein EWS	Ewsr1	68.42	200.852	10.8397	5	5	7
Q91YR7	Pre-mRNA-processing factor 6	Prpf6	106.655	200.498	11.3709	10	10	10
P19001	Keratin, type I cytoskeletal 19	Krt19	44.515	199.998	5.7072	1	4	8
P26040	Ezrin	Ezr	69.364	196.555	17.2355	4	11	12
O70551	SRSF protein kinase 1	Srpk1	73.043	192.091	9.5679	4	4	4
P52293	Importin subunit alpha-1	Kpna2	57.892	191.014	9.64083	3	3	3
Q8CCP0	Nuclear export mediator factor Nemf	Nemf	121.112	190.245	7.89474	8	8	9
Q9D4H1	Exocyst complex component 2	Exoc2	103.894	188.199	9.74026	8	8	8
G3XA57	Rab11 family-interacting protein 2	Rab11fip2	58.171	187.155	20.1172	7	8	8
O55098	Serine/threonine-protein kinase 10	Stk10	111.836	186.892	6.10766	6	6	6
Q6PE01	U5 small nuclear ribonucleoprotein 40 kDa protein	Snrnp40	39.251	186.615	18.9944	4	4	4
Q69ZS7	HBS1-like protein	Hbs1l	75.053	185.177	13.3431	7	7	8
Q91YW3	DnaJ homolog subfamily C member 3	Dnajc3	57.428	183.169	13.8889	6	6	6
A2AQ07	Tubulin beta-1 chain	Tubb1	50.409	182.67	6.20843	0	4	7
Q8VCX5	Calcium uptake protein 1, mitochondrial	Micu1	54.318	181.837	14.0461	6	6	7
Q9JJK2	LanC-like protein 2	Lancl2	50.745	181.156	11.1111	5	5	5
Q8BFZ3	Beta-actin-like protein 2	Actbl2	41.977	179.92	12.766	5	5	7
Q9JK42	[Pyruvate dehydrogenase (acetyl-transferring)] kinase isozyme 2, mitochondrial	Pdk2	46.011	178.548	3.9312	1	1	4
Q3UMC0	ATPase family protein 2 homolog	Spata5	97.195	177.443	8.06271	6	7	8
P46662	Merlin	Nf2	69.732	177.153	11.745	7	7	7
Q8QZY9	Splicing factor 3B subunit 4	Sf3b4	44.327	175.876	19.3396	5	5	5
Q8BG05	Heterogeneous nuclear ribonucleoprotein A3	Hnrnpa3	39.628	175.536	12.6649	3	4	5
Q99M31	Heat shock 70 kDa protein 14	Hspa14	54.616	174.219	14.9312	7	7	7
Q3UQ44	Ras GTPase-activating-like protein IQGAP2	Iqgap2	180.416	173.117	5.96825	7	9	10
Q05D44	Eukaryotic translation initiation factor 5B	Eif5b	137.532	171.816	9.04605	9	9	11
P18528	Ig heavy chain V region 6.96	---	11	171.751	30.6122	1	2	4
Q8BLF2	Cyclin-dependent kinase-like 3	Cdkl3	67.696	168.804	8.23529	4	4	4
Q61241	Testis-specific serine/threonine-protein kinase 1	Tssk1b	41.562	166.57	22.7397	9	9	9
Q9Z315	U4/U6.U5 tri-snRNP-associated protein 1	Sart1	90.83	164.17	13.0273	8	8	9
Q9EP71	Ankycorbin	Rai14	108.785	161.218	8.06946	6	6	6
P48722	Heat shock 70 kDa protein 4L	Hspa4l	94.322	161.212	7.75656	6	6	6
P14206	40S ribosomal protein SA	Rpsa	32.817	161.093	21.3559	5	5	5
Q5SFM8	RNA-binding protein 27	Rbm27	118.479	159.966	8.01887	8	8	8
O88874	Cyclin-K	Ccnk	61.324	159.883	15.1625	6	6	6
Q3UKJ7	WD40 repeat-containing protein SMU1	Smu1	57.507	159.434	16.3743	7	7	8
Q6A4J8	Ubiquitin carboxyl-terminal hydrolase 7	Usp7	128.393	158.939	4.35177	5	5	5
P11679	Keratin, type II cytoskeletal 8	Krt8	54.531	156.383	3.46939	0	5	8
Q9D8N0	Elongation factor 1-gamma	Eef1g	50.029	154.89	19.6796	8	8	8
P05784	Keratin, type I cytoskeletal 18	Krt18	47.509	153.848	3.30969	0	2	5
P01756	Ig heavy chain V region MOPC 104E	---	12.975	151.606	22.2222	3	3	4
P01757	Ig heavy chain V region J558	---	13.016	151.606	22.2222	3	3	4
Q8K268	ATP-binding cassette sub-family F member 3	Abcf3	79.815	150.328	6.34697	3	3	4
P39447	Tight junction protein ZO-1	Tjp1	194.622	149.518	6.13181	9	10	10
P83510	Traf2 and NCK-interacting protein kinase	Tnik	150.274	148.218	5.97128	8	8	8
P01799	Ig heavy chain V-III region ABE-47N	---	12.667	148.18	23.8938	2	2	4
P01797	Ig heavy chain V-III region U61	---	12.663	148.18	23.8938	2	2	4
P01796	Ig heavy chain V-III region A4	---	12.667	148.18	23.8938	2	2	4
Q9QY06	Unconventional myosin-IXb	Myo9b	238.685	146.321	4.30464	8	8	8
P47738	Aldehyde dehydrogenase, mitochondrial	Aldh2	56.502	145.076	10.4046	4	5	5
Q8BGC0	HIV Tat-specific factor 1 homolog	Htatsf1	86.188	144.587	9.37913	7	7	9
P07356	Annexin A2	Anxa2	38.652	142.65	10.0295	3	3	3
Q60598	Src substrate cortactin	Cttn	61.212	140.211	9.34066	6	6	6
Q7TNB8	Protein strawberry notch homolog 2	Sbno2	149.2	139.925	2.44626	3	3	3
Q8CD10	Calcium uptake protein 2, mitochondrial	Micu2	49.445	139.687	10.6481	4	4	4
O55222	Integrin-linked protein kinase	Ilk	51.34	138.862	17.4779	8	8	9
Q9QYI3	DnaJ homolog subfamily C member 7	Dnajc7	56.44	135.28	6.2753	3	3	3
P62631	Elongation factor 1-alpha 2	Eef1a2	50.422	133.99	10.7991	5	5	6
Q9Z1M8	Protein Red	Ik	65.576	133.914	8.07899	4	4	4
P18527	Ig heavy chain V region 914	---	10.654	133.345	27.8351	1	2	3
Q9D554	Splicing factor 3A subunit 3	Sf3a3	58.805	132.558	11.1776	6	6	7
Q64435	UDP-glucuronosyltransferase 1-6	Ugt1a6	60.399	132.075	8.85122	2	4	5
Q60973	Histone-binding protein RBBP7	Rbbp7	47.76	131.89	6.58824	3	3	3
Q60972	Histone-binding protein RBBP4	Rbbp4	47.626	131.89	6.58824	3	3	3
O35643	AP-1 complex subunit beta-1	Ap1b1	103.869	131.573	8.05938	1	6	6
Q9Z130	Heterogeneous nuclear ribonucleoprotein D-like	Hnrnpdl	33.538	130.368	11.2957	1	3	3
Q9D706	RNA polymerase II-associated protein 3	Rpap3	74.05	130.221	9.54545	5	5	5
P18525	Ig heavy chain V region 5-84	---	12.863	129.013	23.0769	1	2	3
P18526	Ig heavy chain V region 345	---	12.893	128.817	18.8034	1	2	4
Q8CBE3	WD repeat-containing protein 37	Wdr37	55.012	128.492	9.07258	4	4	4
Q99LG0	Ubiquitin carboxyl-terminal hydrolase 16	Usp16	93.376	127.155	6.66667	5	5	5
P01807	Ig heavy chain V region X44	---	13.238	127.105	29.4118	3	3	3
P01808	Ig heavy chain V region T601	---	13.16	127.105	29.4118	3	3	3
P01806	Ig heavy chain V region 441	---	12.903	127.105	30.1724	3	3	3
Q9D8E6	60S ribosomal protein L4	Rpl4	47.124	126.012	17.1838	6	6	7
P01837	Immunoglobulin kappa constant	Igkc	11.927	124.738	26.1682	2	2	3
Q8VCW2	Keratin, type I cytoskeletal 25	Krt25	48.891	123.208	2.01794	0	1	3
Q9Z320	Keratin, type I cytoskeletal 27	Krt27	49.074	123.208	2.00893	0	1	3
P47934	Carnitine O-acetyltransferase	Crat	70.794	121.624	5.43131	3	3	3
Q7TSH6	SR-related and CTD-associated factor 4	Scaf4	128.974	118.59	2.11327	1	1	1
Q3TTA7	E3 ubiquitin-protein ligase CBL-B	Cblb	109.023	117.808	3.25866	0	3	3
P26039	Talin-1	Tln1	269.653	117.391	1.7316	4	4	4
P32067	Lupus La protein homolog	Ssb	47.727	115.672	8.91566	4	4	4
Q9R1C0	Transcription initiation factor TFIID subunit 7	Taf7	39.102	112.95	6.15836	2	2	2
Q9CSN1	SNW domain-containing protein 1	Snw1	61.438	112.69	6.90299	2	2	2
Q8VHE0	Translocation protein SEC63 homolog	Sec63	87.815	111.087	4.47368	3	3	3
P01800	Ig heavy chain V-III region T957	---	12.724	110.895	14.1593	1	1	2
P01798	Ig heavy chain V-III region E109	---	12.639	110.895	14.1593	1	1	2
P01802	Ig heavy chain V-III region W3082	---	12.879	110.895	13.913	1	1	2
P14576	Signal recognition particle 54 kDa protein	Srp54	55.684	110.724	8.73016	4	4	4
Q3URQ0	Testis-expressed protein 10	Tex10	105.143	110.094	5.71121	5	5	5
Q61584	Fragile X mental retardation syndrome-related protein 1	Fxr1	76.175	108.886	13.5894	7	7	7
Q9DBB4	N-alpha-acetyltransferase 16, NatA auxiliary subunit	Naa16	101.219	108.796	4.97685	5	5	7
P97479	Unconventional myosin-VIIa	Myo7a	254.777	108.664	2.48307	5	5	5
A6BLY7	Keratin, type I cytoskeletal 28	Krt28	50.315	108.341	3.0303	1	2	4
A1L317	Keratin, type I cytoskeletal 24	Krt24	54.007	108.341	2.73438	1	2	4
Q91Z67	SLIT-ROBO Rho GTPase-activating protein 2	Srgap2	120.723	107.968	4.85528	4	4	4
Q5S003	Sperm-associated antigen 17	Spag17	262.937	107.788	5.51724	10	10	10
Q9DC23	DnaJ homolog subfamily C member 10	Dnajc10	90.525	107.064	7.4401	5	5	5
P08113	Endoplasmin	Hsp90b1	92.418	105.869	5.98504	3	4	4
P62082	40S ribosomal protein S7	Rps7	22.113	103.912	26.2887	4	4	4
Q99LH1	Nucleolar GTP-binding protein 2	Gnl2	83.294	102.596	8.51648	5	5	5
G5E870	E3 ubiquitin-protein ligase TRIP12	Trip12	223.988	102.562	1.23457	2	2	3
Q61765	Keratin, type I cuticular Ha1	Krt31	47.087	102.391	4.08654	1	2	4
O70310	Glycylpeptide N-tetradecanoyltransferase 1	Nmt1	56.852	102.013	8.06452	2	4	4
Q9JMC3	DnaJ homolog subfamily A member 4	Dnaja4	44.873	101.672	8.56423	3	3	3
Q61371	Intraflagellar transport protein 88 homolog	Ift88	92.936	100.94	4.12621	3	3	3
Q6KAR6	Exocyst complex component 3	Exoc3	86.4	99.9005	9.93377	7	7	7
Q91XU3	Phosphatidylinositol 5-phosphate 4-kinase type-2 gamma	Pip4k2c	47.306	99.6978	14.7268	5	5	5
O35226	26S proteasome non-ATPase regulatory subunit 4	Psmd4	40.678	99.0198	8.51064	3	3	4
Q99LM2	CDK5 regulatory subunit-associated protein 3	Cdk5rap3	56.955	98.8972	13.3201	7	7	7
P01942	Hemoglobin subunit alpha	Hba	15.076	98.7132	19.0141	2	2	3
Q8BS45	Intraflagellar transport protein 56	Ttc26	64.11	98.2464	7.94224	3	3	4
P52332	Tyrosine-protein kinase JAK1	Jak1	133.282	97.7858	2.51518	3	3	3
O54887	Testis-specific serine kinase substrate	Tsks	63.465	97.677	7.69231	4	4	4
Q497I4	Keratin, type I cuticular Ha5	Krt35	50.497	97.6033	3.07692	1	2	4
Q9JI19	Acidic fibroblast growth factor intracellular-binding protein	Fibp	41.178	97.3166	8.40336	2	2	3
P47911	60S ribosomal protein L6	Rpl6	33.489	96.21	5.06757	1	1	1
Q01853	Transitional endoplasmic reticulum ATPase	Vcp	89.266	96.1723	5.08685	2	3	4
Q8BFP9	[Pyruvate dehydrogenase (acetyl-transferring)] kinase isozyme 1, mitochondrial	Pdk1	48.964	96.1409	2.53456	1	1	2
Q8K012	Formin-binding protein 1-like	Fnbp1l	69.842	95.3271	5.95041	4	4	4
Q8BMS1	Trifunctional enzyme subunit alpha, mitochondrial	Hadha	82.617	94.8505	3.27654	2	2	2
P18529	Ig heavy chain V region 5-76	---	12.983	94.78	9.40171	0	1	2
Q8C0N1	Kinesin-like protein KIF2B	Kif2b	75.421	94.6165	4.34132	1	3	3
Q8BFR5	Elongation factor Tu, mitochondrial	Tufm	49.477	93.9488	13.2743	4	4	4
P16330	2',3'-cyclic-nucleotide 3'-phosphodiesterase	Cnp	47.094	92.9575	9.04762	3	3	3
Q3UV17	Keratin, type II cytoskeletal 2 oral	Krt76	62.806	92.6136	4.0404	1	3	4
Q9D4B2	Tetratricopeptide repeat protein 25	Ttc25	71.486	91.4082	4.16667	2	2	2
O88448	Kinesin light chain 2	Klc2	66.621	91.3365	5.34224	2	2	2
Q9EPC1	Alpha-parvin	Parva	42.304	90.785	8.06452	2	2	2
P52194	Calmegin	Clgn	69.387	89.5739	9.00164	5	5	5
Q8BGS1	Band 4.1-like protein 5	Epb41l5	81.585	89.3448	3.00958	2	2	2
Q9R099	Transducin beta-like protein 2	Tbl2	49.552	89.1604	7.91855	3	3	3
A2AU72	Armadillo repeat-containing protein 3	Armc3	97.296	88.4487	2.72418	2	2	2
P18531	Ig heavy chain V region 3-6	Ighv3-6	13.087	88.39	13.7931	1	1	1
P01810	Ig heavy chain V region J539	---	13.232	88.2455	19.3277	2	2	2
Q61897	Keratin, type I cuticular Ha3-II	Krt33b	45.834	88.1762	1.73267	0	1	3
Q6IFX3	Keratin, type I cytoskeletal 40	Krt40	48.896	88.1762	1.59453	0	1	3
Q62168	Keratin, type I cuticular Ha2	Krt32	46.392	88.1762	1.7199	0	1	3
B1AQ75	Keratin, type I cuticular Ha6	Krt36	52.757	88.1762	1.47992	0	1	3
Q9D0D5	General transcription factor IIE subunit 1	Gtf2e1	49.562	88.0071	8.18182	3	3	3
Q9D024	Coiled-coil domain-containing protein 47	Ccdc47	55.808	87.1435	11.5942	6	6	6
Q9D5Y1	Coiled-coil domain-containing protein 39	Ccdc39	110.004	87.05	1.49413	1	1	1
Q80WG7	E3 ubiquitin-protein ligase Trim36	Trim36	82.738	86.96	2.60631	1	1	1
P51432	1-phosphatidylinositol 4,5-bisphosphate phosphodiesterase beta-3	Plcb3	139.4	86.9504	2.99838	3	3	3
Q6PE54	Probable ATP-dependent RNA helicase DHX40	Dhx40	88.474	86.65	1.66881	1	1	1
Q80W32	Dynein regulatory complex protein 9	Iqcg	49.137	86.5679	7.63723	3	3	3
Q99L45	Eukaryotic translation initiation factor 2 subunit 2	Eif2s2	38.068	86.5543	9.96979	4	4	4
Q99PL5	Ribosome-binding protein 1	Rrbp1	172.776	86.1676	3.36449	5	5	5
P28738	Kinesin heavy chain isoform 5C	Kif5c	109.207	85.4387	2.61506	2	2	2
P33175	Kinesin heavy chain isoform 5A	Kif5a	116.946	85.4387	2.43427	2	2	2
P14873	Microtubule-associated protein 1B	Map1b	270.089	85.2175	1.01461	2	2	2
P62754	40S ribosomal protein S6	Rps6	28.663	85.1398	10.8434	2	2	2
O88520	Leucine-rich repeat protein SHOC-2	Shoc2	64.853	84.92	2.23368	1	1	1
Q80X50	Ubiquitin-associated protein 2-like	Ubap2l	116.728	84.3615	4.15537	3	3	3
Q9DCV7	Keratin, type II cytoskeletal 7	Krt7	50.678	84.2724	3.93873	1	2	2
O88569	Heterogeneous nuclear ribonucleoproteins A2/B1	Hnrnpa2b1	37.38	83.1343	7.93201	2	3	4
P39054	Dynamin-2	Dnm2	98.084	83.0211	4.82759	4	4	4
P0CG50	Polyubiquitin-C	Ubc	82.499	82.9592	38.0109	3	3	3
P62984	Ubiquitin-60S ribosomal protein L40	Uba52	14.719	82.9592	24.2188	3	3	3
P0CG49	Polyubiquitin-B	Ubb	34.347	82.9592	40.6557	3	3	3
P62983	Ubiquitin-40S ribosomal protein S27a	Rps27a	17.939	82.9592	19.8718	3	3	3
Q9JMD0	BUB3-interacting and GLEBS motif-containing protein ZNF207	Znf207	52.758	82.0944	9.29293	4	4	4
Q9QYJ0	DnaJ homolog subfamily A member 2	Dnaja2	45.717	81.957	15.534	5	5	5
P80316	T-complex protein 1 subunit epsilon	Cct5	59.586	81.82	3.14233	1	1	1
P01811	Ig heavy chain V region UPC10	---	12.992	81.69	13.6752	1	1	1
P01786	Ig heavy chain V region MOPC 47A	---	12.967	81.6567	21.3675	2	2	2
P62702	40S ribosomal protein S4, X isoform	Rps4x	29.579	80.3861	19.3916	6	6	6
P01820	Ig heavy chain V region PJ14	---	12.439	79.958	14.7826	2	2	2
P01819	Ig heavy chain V region MOPC 141	---	15.749	79.958	11.8056	2	2	2
Q8C1Z8	tRNA methyltransferase 10 homolog A	Trmt10a	37.942	79.9395	6.09756	2	2	2
Q6DID5	PWWP domain-containing DNA repair factor 3A	Pwwp3a	76.022	79.6531	4.10557	2	2	2
Q3UMU9	Hepatoma-derived growth factor-related protein 2	Hdgfl2	74.246	79.6506	6.27803	4	4	4
Q80UM7	Mannosyl-oligosaccharide glucosidase	Mogs	91.774	79.4723	4.07674	3	3	3
P80315	T-complex protein 1 subunit delta	Cct4	58.03	79.3911	5.00928	2	2	2
P47758	Signal recognition particle receptor subunit beta	Srprb	29.561	78.95	7.0632	1	1	1
Q91VH2	Sorting nexin-9	Snx9	66.504	78.6195	6.89076	3	3	3
Q8BXG3	Intraflagellar transport protein 57 homolog	Ift57	48.741	77.6459	13.2867	4	4	4
Q91VR5	ATP-dependent RNA helicase DDX1	Ddx1	82.448	76.8844	3.24324	2	2	2
O35343	Importin subunit alpha-3	Kpna4	57.887	76.7919	5.37428	1	2	2
Q8VIG3	Radial spoke head 1 homolog	Rsph1	34.161	76.79	4.31894	1	1	1
Q9CWL8	Beta-catenin-like protein 1	Ctnnbl1	64.939	76.6289	4.26288	2	2	2
Q921M4	Golgin subfamily A member 2	Golga2	113.209	76.5296	2.3023	2	2	2
P24549	Retinal dehydrogenase 1	Aldh1a1	54.433	76.1611	7.18563	2	3	3
Q62203	Splicing factor 3A subunit 2	Sf3a2	49.88	75.338	5.47368	2	2	2
Q99MR6	Serrate RNA effector molecule homolog	Srrt	100.39	74.9342	3.65714	3	3	3
P15265	Sperm mitochondrial-associated cysteine-rich protein	Smcp	14.933	74.71	9.79021	1	1	1
Q7TPV4	Myb-binding protein 1A	Mybbp1a	151.942	73.6879	2.00893	2	2	2
Q03265	ATP synthase subunit alpha, mitochondrial	Atp5f1a	59.716	73.303	6.50995	4	4	4
P18654	Ribosomal protein S6 kinase alpha-3	Rps6ka3	83.641	73.2445	7.02703	5	5	6
Q922Q8	Leucine-rich repeat-containing protein 59	Lrrc59	34.856	73.0847	19.8697	5	5	5
Q8CCF0	U4/U6 small nuclear ribonucleoprotein Prp31	Prpf31	55.395	72.9186	3.80762	2	2	2
P35487	Pyruvate dehydrogenase E1 component subunit alpha, testis-specific form, mitochondrial	Pdha2	43.385	72.79	3.32481	1	1	1
P56183	Ribosomal RNA processing protein 1 homolog A	Rrp1	54.743	72.67	1.82186	1	1	1
Q02257	Junction plakoglobin	Jup	81.749	72.3424	4.02685	2	2	2
O54781	SRSF protein kinase 2	Srpk2	76.709	71.47	2.0558	1	1	1
P52431	DNA polymerase delta catalytic subunit	Pold1	123.712	70.6222	4.25339	4	4	4
Q5U3K5	Rab-like protein 6	Rabl6	79.782	70.3801	3.31034	2	2	2
Q9D3R3	Centrosomal protein of 72 kDa	Cep72	72.389	70.19	2.16718	1	1	1
O35654	DNA polymerase delta subunit 2	Pold2	51.322	69.4485	9.8081	3	3	3
P07744	Keratin, type II cytoskeletal 4	Krt4	56.248	68.6306	2.85714	0	2	2
Q99JT2	Serine/threonine-protein kinase 26	Stk26	46.585	67.91	3.84615	1	1	1
Q9Z2W1	Serine/threonine-protein kinase 25	Stk25	48.128	67.91	3.75587	1	1	1
Q99KH8	Serine/threonine-protein kinase 24	Stk24	47.924	67.91	3.7123	1	1	1
Q60710	Deoxynucleoside triphosphate triphosphohydrolase SAMHD1	Samhd1	75.845	67.5785	11.8541	6	6	6
O88622	Poly(ADP-ribose) glycohydrolase	Parg	109.255	67.52	1.13519	1	1	1
P07978	Protamine-2	Prm2	13.63	66.93	12.1495	1	1	1
P02088	Hemoglobin subunit beta-1	Hbb-b1	15.83	66.1678	23.1293	3	3	3
Q9CQN1	Heat shock protein 75 kDa, mitochondrial	Trap1	80.159	66.14	1.983	0	1	1
P01812	Ig heavy chain V region MOPC 173	---	13.042	66.044	16.2393	2	2	2
Q9EPU0	Regulator of nonsense transcripts 1	Upf1	123.889	65.5066	1.77936	2	2	2
Q9WVA3	Mitotic checkpoint protein BUB3	Bub3	36.931	65.4809	6.13497	2	2	2
P62830	60S ribosomal protein L23	Rpl23	14.856	65.4444	23.5714	3	3	3
Q9CWK3	CD2 antigen cytoplasmic tail-binding protein 2	Cd2bp2	37.671	65.2747	7.01754	2	2	2
P10630	Eukaryotic initiation factor 4A-II	Eif4a2	46.373	65.21	5.65111	1	2	2
P60843	Eukaryotic initiation factor 4A-I	Eif4a1	46.125	65.21	5.66502	1	2	2
Q8VDM4	26S proteasome non-ATPase regulatory subunit 2	Psmd2	100.139	64.6	1.32159	1	1	1
Q8BHN1	Gamma-taxilin	Txlng	60.271	64.3325	8.39695	3	4	4
Q9D312	Keratin, type I cytoskeletal 20	Krt20	49.004	64.08	2.5522	0	1	1
Q61749	Translation initiation factor eIF-2B subunit delta	Eif2b4	57.588	63.9362	4.96183	2	2	2
Q8R361	Rab11 family-interacting protein 5	Rab11fip5	69.51	63.7927	4.49612	2	2	2
Q71LX4	Talin-2	Tln2	253.462	63.01	0.463158	1	1	1
Q9JM52	Misshapen-like kinase 1	Mink1	147.203	62.9897	2.14067	3	3	3
P52480	Pyruvate kinase PKM	Pkm	57.808	62.9386	9.79284	5	5	7
Q62432	Mothers against decapentaplegic homolog 2	Smad2	52.233	62.643	5.13919	2	2	3
Q99020	Heterogeneous nuclear ribonucleoprotein A/B	Hnrnpab	30.812	62.64	3.50877	0	1	1
P97351	40S ribosomal protein S3a	Rps3a	29.866	62.5679	11.3636	3	3	3
Q9Z2N8	Actin-like protein 6A	Actl6a	47.417	62.03	2.331	1	1	1
Q6NVF9	Cleavage and polyadenylation specificity factor subunit 6	Cpsf6	59.116	61.7009	4.90018	2	2	2
Q9WUT3	Ribosomal protein S6 kinase alpha-2	Rps6ka2	83.104	60.9543	5.59345	4	4	5
P18653	Ribosomal protein S6 kinase alpha-1	Rps6ka1	81.543	60.9543	5.66298	4	4	5
P16460	Argininosuccinate synthase	Ass1	46.555	60.879	5.09709	3	3	3
Q6PDQ2	Chromodomain-helicase-DNA-binding protein 4	Chd4	217.614	60.7983	1.20104	3	3	3
Q6IME9	Keratin, type II cytoskeletal 72	Krt72	56.715	60.3653	3.07692	0	2	3
Q61033	Lamina-associated polypeptide 2, isoforms alpha/zeta	Tmpo	75.122	60.22	2.3088	1	1	1
P63037	DnaJ homolog subfamily A member 1	Dnaja1	44.839	60.2006	9.06801	4	4	4
Q6PHQ8	N-alpha-acetyltransferase 35, NatC auxiliary subunit	Naa35	83.251	60.0481	6.2069	4	4	4
P01803	Ig heavy chain V region AMPC1	---	12.683	59.8348	9.73451	1	1	2
P01804	Ig heavy chain V-III region HPC76 (Fragment)	---	12.296	59.8348	9.90991	1	1	2
Q80UG5	Septin-9	Septin9	65.534	59.7224	5.48885	3	3	3
P63101	14-3-3 protein zeta/delta	Ywhaz	27.754	59.2558	6.12245	2	2	2
O70456	14-3-3 protein sigma	Sfn	27.689	59.2558	6.04839	2	2	2
Q9CQV8	14-3-3 protein beta/alpha	Ywhab	28.069	59.2558	6.09756	2	2	2
P68510	14-3-3 protein eta	Ywhah	28.194	59.2558	6.09756	2	2	2
P68254	14-3-3 protein theta	Ywhaq	27.761	59.2558	6.12245	2	2	2
P61982	14-3-3 protein gamma	Ywhag	28.285	59.2558	6.07287	2	2	2
P62259	14-3-3 protein epsilon	Ywhae	29.155	59.2558	5.88235	2	2	2
Q60649	Caseinolytic peptidase B protein homolog	Clpb	75.956	58.5934	7.82866	4	4	4
Q921I1	Serotransferrin	Tf	76.674	58.5823	2.86944	2	2	2
P23578	Acrosin	Acr	48.898	58.55	3.21101	1	1	1
Q9CQI7	U2 small nuclear ribonucleoprotein B''	Snrpb2	25.307	58.027	6.66667	2	2	2
P80314	T-complex protein 1 subunit beta	Cct2	57.441	57.9901	10.0935	5	5	5
Q9Z1T1	AP-3 complex subunit beta-1	Ap3b1	122.664	57.4999	4.70588	5	5	5
P07759	Serine protease inhibitor A3K	Serpina3k	46.85	57.13	2.39234	1	1	1
Q9CY00	Tetratricopeptide repeat protein 30B	Ttc30b	76.047	56.8679	3.16265	2	2	2
A2AKQ8	Tetratricopeptide repeat protein 30A2	Ttc30a2	76.071	56.8679	3.16265	2	2	2
Q99J38	Tetratricopeptide repeat protein 30A1	Ttc30a1	76.189	56.8679	3.16265	2	2	2
P07758	Alpha-1-antitrypsin 1-1	Serpina1a	45.974	56.5163	6.2954	3	3	3
Q00896	Alpha-1-antitrypsin 1-3	Serpina1c	45.794	56.5163	6.31068	3	3	3
Q9CQM9	Glutaredoxin-3	Glrx3	37.754	56.32	3.56083	1	1	1
P47857	ATP-dependent 6-phosphofructokinase, muscle type	Pfkm	85.215	56.08	1.15385	1	1	1
P12382	ATP-dependent 6-phosphofructokinase, liver type	Pfkl	85.305	56.08	1.15385	1	1	1
Q9WUA3	ATP-dependent 6-phosphofructokinase, platelet type	Pfkp	85.4	56.08	1.14796	1	1	1
P70302	Stromal interaction molecule 1	Stim1	77.518	55.8462	5.25547	3	3	3
Q9JKC8	AP-3 complex subunit mu-1	Ap3m1	46.906	55.58	5.50239	1	1	1
Q9Z2T6	Keratin, type II cuticular Hb5	Krt85	55.723	55.49	2.16963	1	1	1
P03995	Glial fibrillary acidic protein	Gfap	49.87	55.49	2.55814	1	1	1
Q8VDJ3	Vigilin	Hdlbp	141.655	55.01	0.946372	1	1	1
Q8BHG1	Nardilysin	Nrdc	132.808	54.87	0.947459	1	1	1
Q8BX57	PX domain-containing protein kinase-like protein	Pxk	65.19	54.56	4.98282	3	3	3
Q3UX10	Tubulin alpha chain-like 3	Tubal3	49.956	54.37	2.01794	1	1	1
Q9JIW5	Mothers against decapentaplegic homolog 9	Smad9	48.605	54.2628	3.02326	1	1	2
Q8BUN5	Mothers against decapentaplegic homolog 3	Smad3	48.05	54.2628	3.05882	1	1	2
Q99LF4	RNA-splicing ligase RtcB homolog	Rtcb	55.214	53.8436	4.55446	2	2	2
Q68FF6	ARF GTPase-activating protein GIT1	Git1	85.247	53.63	1.2987	1	1	1
Q99JF8	PC4 and SFRS1-interacting protein	Psip1	59.66	53.5505	3.0303	2	2	3
Q3THK3	General transcription factor IIF subunit 1	Gtf2f1	57.206	53.54	3.14961	1	1	1
Q9CZS1	Aldehyde dehydrogenase X, mitochondrial	Aldh1b1	57.516	52.91	1.54143	0	1	1
O35945	Aldehyde dehydrogenase, cytosolic 1	Aldh1a7	54.553	52.91	1.59681	0	1	1
Q9JHW9	Aldehyde dehydrogenase family 1 member A3	Aldh1a3	56.122	52.91	1.5625	0	1	1
Q62148	Retinal dehydrogenase 2	Aldh1a2	56.59	52.91	1.5444	0	1	1
Q80TY0	Formin-binding protein 1	Fnbp1	71.299	52.8732	3.8961	2	2	2
Q2XU92	Long-chain-fatty-acid--CoA ligase ACSBG2	Acsbg2	74.271	52.3813	5.3973	3	3	3
Q8JZQ9	Eukaryotic translation initiation factor 3 subunit B	Eif3b	91.313	52.1895	2.86426	2	2	2
Q9JMC8	Band 4.1-like protein 4B	Epb41l4b	59.526	52.15	1.51803	1	1	1
Q9CX86	Heterogeneous nuclear ribonucleoprotein A0	Hnrnpa0	30.512	52.078	2.29508	0	1	2
P49312	Heterogeneous nuclear ribonucleoprotein A1	Hnrnpa1	34.175	52.078	2.1875	0	1	2
P23116	Eukaryotic translation initiation factor 3 subunit A	Eif3a	161.838	51.9751	2.45536	3	3	3
Q8C1D8	Protein IWS1 homolog	Iws1	85.197	51.89	1.30548	1	1	1
P18524	Ig heavy chain V region RF	---	12.858	51.7681	9.40171	1	1	2
P17427	AP-2 complex subunit alpha-2	Ap2a2	103.951	51.3579	4.26439	2	4	4
P11378	Nuclear transition protein 2	Tnp2	13.109	51.07	17.9487	1	1	1
O54941	SWI/SNF-related matrix-associated actin-dependent regulator of chromatin subfamily E member 1	Smarce1	46.61	50.99	3.16302	1	1	1
Q9D3R6	Katanin p60 ATPase-containing subunit A-like 2	Katnal2	61.115	50.7962	2.22635	0	1	2
P97820	Mitogen-activated protein kinase kinase kinase kinase 4	Map4k4	140.515	50.6925	2.10868	3	3	3
Q91Z69	SLIT-ROBO Rho GTPase-activating protein 1	Srgap1	121.354	50.49	1.12994	1	1	1
P62281	40S ribosomal protein S11	Rps11	18.419	50.4573	11.3924	2	2	2
Q00897	Alpha-1-antitrypsin 1-4	Serpina1d	45.969	50.4	4.35835	2	2	2
P22599	Alpha-1-antitrypsin 1-2	Serpina1b	45.946	50.4	4.35835	2	2	2
P15105	Glutamine synthetase	Glul	42.092	50.3588	8.0429	2	2	2
P01741	Ig heavy chain V region	---	12.547	50.22	11.4035	1	1	1
Q7TT50	Serine/threonine-protein kinase MRCK beta	Cdc42bpb	194.63	50.0624	1.40105	2	2	2
Q8R0X7	Sphingosine-1-phosphate lyase 1	Sgpl1	63.636	49.91	2.64085	1	1	1
Q6ZQM8	UDP-glucuronosyltransferase 1A7	Ugt1a7	59.719	49.5216	5.08475	1	3	3
Q922S8	Kinesin-like protein KIF2C	Kif2c	81.034	49.39	0.832178	0	1	1
Q61699	Heat shock protein 105 kDa	Hsph1	96.346	49.33	1.6317	1	1	1
Q61316	Heat shock 70 kDa protein 4	Hspa4	94.073	49.33	1.66468	1	1	1
Q2PFD7	PH and SEC7 domain-containing protein 3	Psd3	114.651	49.13	2.02507	1	1	1
Q9R190	Metastasis-associated protein MTA2	Mta2	74.983	49.12	1.49701	1	1	1
Q99M73	Keratin, type II cuticular Hb4	Krt84	64.943	48.96	1.16086	0	1	1
F7BJB9	MORC family CW-type zinc finger protein 3	Morc3	106.455	48.6951	3.50318	3	3	3
Q3U1J4	DNA damage-binding protein 1	Ddb1	126.772	47.98	1.75439	2	2	2
Q8K363	ATP-dependent RNA helicase DDX18	Ddx18	74.134	47.84	1.51515	1	1	1
Q8BKX1	Brain-specific angiogenesis inhibitor 1-associated protein 2	Baiap2	59.2	47.39	2.61682	1	1	1
Q8K0T2	Cytoplasmic dynein 2 light intermediate chain 1	Dync2li1	39.445	47.35	4.5584	1	1	1
P67984	60S ribosomal protein L22	Rpl22	14.75	47.27	4.6875	1	1	1
Q78PY7	Staphylococcal nuclease domain-containing protein 1	Snd1	102.025	47.21	1.64835	1	1	1
P06328	Ig heavy chain V region 1-72	Ighv1-72	12.868	46.62	5.98291	1	1	1
P01750	Ig heavy chain V region 102	---	12.858	46.62	5.98291	1	1	1
P06329	Ig heavy chain V region AC38 15.3	---	13.302	46.62	5.83333	1	1	1
P01749	Ig heavy chain V region 3	Ighv1-61	13.007	46.62	5.98291	1	1	1
P01754	Ig heavy chain V region 1-62-3	Ighv1-62-3	12.912	46.62	5.98291	1	1	1
P03980	Ig heavy chain V region TEPC 1017	---	15.567	46.62	5.07246	1	1	1
P70182	Phosphatidylinositol 4-phosphate 5-kinase type-1 alpha	Pip5k1a	60.447	46.58	2.01465	1	1	1
Q9JMD3	START domain-containing protein 10	Stard10	32.93	46.2755	6.52921	2	2	2
Q62452	UDP-glucuronosyltransferase 1A9	Ugt1a9	59.969	45.8991	3.59848	0	2	2
Q63886	UDP-glucuronosyltransferase 1A1	Ugt1a1	60.008	45.8991	3.5514	0	2	2
P70691	UDP-glucuronosyltransferase 1-2	Ugt1a2	60.246	45.8991	3.56473	0	2	2
P10852	4F2 cell-surface antigen heavy chain	Slc3a2	58.3	45.87	2.09125	1	1	1
O35344	Importin subunit alpha-4	Kpna3	57.737	45.739	5.37428	1	2	2
P97434	Myosin phosphatase Rho-interacting protein	Mprip	116.337	45.6165	2.53906	2	2	2
Q91WQ3	Tyrosine--tRNA ligase, cytoplasmic	Yars1	59.068	45.59	1.70455	1	1	1
P20152	Vimentin	Vim	53.655	45.12	2.14592	1	1	1
P97390	Vacuolar protein sorting-associated protein 45	Vps45	65.012	45.09	2.10526	1	1	1
Q61820	GTP-binding nuclear protein Ran, testis-specific isoform	Rasl2-9	24.436	44.45	3.7037	1	1	1
P62827	GTP-binding nuclear protein Ran	Ran	24.408	44.45	3.7037	1	1	1
P70168	Importin subunit beta-1	Kpnb1	97.122	44.43	1.36986	1	1	1
Q9QYC0	Alpha-adducin	Add1	80.596	44.38	2.04082	1	1	1
Q00898	Alpha-1-antitrypsin 1-5	Serpina1e	45.862	44.15	1.93705	1	1	1
Q61879	Myosin-10	Myh10	228.855	44.0612	1.01215	1	2	2
Q8JZX4	Splicing factor 45	Rbm17	45.276	43.915	8.14815	3	3	3
Q9Z1W9	STE20/SPS1-related proline-alanine-rich protein kinase	Stk39	60.282	43.74	2.15827	1	1	1
O08677	Kininogen-1	Kng1	73.056	43.6688	3.32829	2	2	2
Q9R1L5	Microtubule-associated serine/threonine-protein kinase 1	Mast1	170.892	43.66	0.509554	1	1	1
Q811L6	Microtubule-associated serine/threonine-protein kinase 4	Mast4	283.829	43.66	0.305577	1	1	1
Q60592	Microtubule-associated serine/threonine-protein kinase 2	Mast2	190.417	43.66	0.461361	1	1	1
Q8C0V0	Serine/threonine-protein kinase tousled-like 1	Tlk1	86.57	43.66	1.04439	1	1	1
Q8C0P0	Serine/threonine-protein kinase greatwall	Mastl	95.914	43.66	0.924855	1	1	1
Q7TPS0	Ribosomal protein S6 kinase alpha-6	Rps6ka6	86.516	43.66	2.35602	2	2	2
Q3U214	Microtubule-associated serine/threonine-protein kinase 3	Mast3	144.084	43.66	0.605602	1	1	1
O55047	Serine/threonine-protein kinase tousled-like 2	Tlk2	82.21	43.66	1.11421	1	1	1
Q00547	Hyaluronan mediated motility receptor	Hmmr	91.729	43.53	3.02267	1	1	1
Q922R8	Protein disulfide-isomerase A6	Pdia6	48.07	43.5237	5.45455	2	2	2
Q61771	Kinesin-like protein KIF3B	Kif3b	85.236	43.4755	6.69344	5	5	5
P14131	40S ribosomal protein S16	Rps16	16.435	43.28	6.84932	1	1	1
P05064	Fructose-bisphosphate aldolase A	Aldoa	39.331	42.55	3.84615	1	1	1
Q9ESB3	Histidine-rich glycoprotein	Hrg	59.126	42.35	5.90476	2	2	2
P19246	Neurofilament heavy polypeptide	Nefh	116.924	41.67	0.733945	0	1	1
P11531	Dystrophin	Dmd	425.566	41.581	0.435019	1	2	2
P63276	40S ribosomal protein S17	Rps17	15.514	41.56	6.66667	1	1	1
Q9DAM1	Leucine-rich repeat-containing protein 34	Lrrc34	46.605	41.3301	5.06024	2	2	2
P01823	Ig heavy chain V region 36-60	---	12.726	40.74	11.5044	1	1	1
P14211	Calreticulin	Calr	47.965	40.74	2.16346	1	1	1
Q9CQK7	RWD domain-containing protein 1	Rwdd1	27.768	40.7	3.7037	1	1	1
Q8BMF4	Dihydrolipoyllysine-residue acetyltransferase component of pyruvate dehydrogenase complex, mitochondrial	Dlat	67.899	40.53	2.49221	1	1	1
O54863	Testis-specific serine/threonine-protein kinase 2	Tssk2	40.996	40.318	5.02793	2	2	2
Q99JY0	Trifunctional enzyme subunit beta, mitochondrial	Hadhb	51.353	40.2624	4.63158	2	2	2
P06327	Ig heavy chain V region VH558 A1/A4	Gm5629	12.962	39.96	5.98291	1	1	1
O35066	Kinesin-like protein KIF3C	Kif3c	89.917	39.8842	2.51256	2	2	2
Q3TKY6	Spliceosome-associated protein CWC27 homolog	Cwc27	53.51	39.8	2.77186	1	1	1
Q9R226	KH domain-containing, RNA-binding, signal transduction-associated protein 3	Khdrbs3	38.784	39.5932	8.95954	3	3	3
P97770	THUMP domain-containing protein 3	Thumpd3	56.395	39.4865	5.54455	3	3	3
O70422	General transcription factor IIH subunit 4	Gtf2h4	52.191	39.36	1.72786	1	1	1
E9Q8D0	DnaJ homolog subfamily C member 21	Dnajc21	61.696	39.22	3.01318	2	2	2
O54774	AP-3 complex subunit delta-1	Ap3d1	134.996	39.08	0.917431	1	1	1
Q8K0Y2	Keratin, type I cuticular Ha3-I	Krt33a	46.107	38.52	2.22772	1	1	1
Q9JHS4	ATP-dependent Clp protease ATP-binding subunit clpX-like, mitochondrial	Clpx	69.186	38.4713	7.88644	4	4	4
Q8CGP2	Histone H2B type 1-P	Hist1h2bp	13.984	38.47	8.73016	1	1	1
Q6ZWY9	Histone H2B type 1-C/E/G	H2bc4	13.898	38.47	8.73016	1	1	1
P10853	Histone H2B type 1-F/J/L	H2bc7	13.928	38.47	8.73016	1	1	1
Q64478	Histone H2B type 1-H	H2bc9	13.912	38.47	8.73016	1	1	1
Q64475	Histone H2B type 1-B	H2bc3	13.944	38.47	8.73016	1	1	1
Q8CGP1	Histone H2B type 1-K	H2bc12	13.912	38.47	8.73016	1	1	1
Q8CGP0	Histone H2B type 3-B	H2bu1	13.9	38.47	8.73016	1	1	1
Q9D2U9	Histone H2B type 3-A	Hist3h2ba	13.986	38.47	8.73016	1	1	1
P10854	Histone H2B type 1-M	H2bc14	13.928	38.47	8.73016	1	1	1
Q64524	Histone H2B type 2-E	H2bc21	13.985	38.47	8.73016	1	1	1
P70696	Histone H2B type 1-A	H2bc1	14.228	38.47	8.66142	1	1	1
Q64525	Histone H2B type 2-B	Hist2h2bb	13.912	38.47	8.73016	1	1	1
P01790	Ig heavy chain V region M511	---	13.644	38.33	13.1148	1	1	1
P01793	Ig heavy chain V region HPCG13	---	13.8	38.33	13.0081	1	1	1
P01791	Ig heavy chain V region HPCM6	---	13.887	38.33	13.0081	1	1	1
P01789	Ig heavy chain V region M603	---	13.618	38.33	13.1148	1	1	1
P01794	Ig heavy chain V region HPCG14	---	13.799	38.33	13.0081	1	1	1
P01788	Ig heavy chain V region H8	---	13.796	38.33	13.0081	1	1	1
P01792	Ig heavy chain V region HPCG8	---	13.871	38.33	13.0081	1	1	1
P01787	Ig heavy chain V regions TEPC 15/S107/HPCM1/HPCM2/HPCM3	---	13.769	38.33	13.0081	1	1	1
Q80WW9	DDRGK domain-containing protein 1	Ddrgk1	35.956	38.2579	8.57143	2	2	2
Q8K0Q5	Rho GTPase-activating protein 18	Arhgap18	74.884	37.8749	3.61991	2	2	2
Q8BRH3	Rho GTPase-activating protein 19	Arhgap19	55.699	37.83	1.82186	1	1	1
Q9Z0U1	Tight junction protein ZO-2	Tjp2	131.2	37.65	1.45673	1	2	2
Q9Z2I9	Succinate--CoA ligase [ADP-forming] subunit beta, mitochondrial	Sucla2	50.082	37.5192	4.31965	2	2	2
P24369	Peptidyl-prolyl cis-trans isomerase B	Ppib	23.699	37.21	3.7037	1	1	1
A2AGT5	Cytoskeleton-associated protein 5	Ckap5	225.492	36.7508	1.1811	2	2	2
P57776	Elongation factor 1-delta	Eef1d	31.274	36.73	4.27046	1	1	1
Q8BTV2	Cleavage and polyadenylation specificity factor subunit 7	Cpsf7	51.979	36.62	2.54777	1	1	1
Q8R139	Equilibrative nucleoside transporter 4	Slc29a4	58.061	36.31	1.13636	1	1	1
Q61627	Glutamate receptor ionotropic, delta-1	Grid1	112.139	36.27	0.594648	0	1	1
P70188	Kinesin-associated protein 3	Kifap3	91.233	36.24	1.51324	1	1	1
Q91ZW3	SWI/SNF-related matrix-associated actin-dependent regulator of chromatin subfamily A member 5	Smarca5	121.55	35.74	0.951475	1	1	1
Q9D646	Keratin, type I cuticular Ha4	Krt34	44.531	35.7	2.55102	1	1	1
P02089	Hemoglobin subunit beta-2	Hbb-b2	15.868	35.4433	12.2449	2	2	2
A6PWD2	Forkhead-associated domain-containing protein 1	Fhad1	163.626	35.32	0.492958	1	1	1
P54869	Hydroxymethylglutaryl-CoA synthase, mitochondrial	Hmgcs2	56.786	35.2305	5.70866	3	3	3
Q60662	A-kinase anchor protein 4	Akap4	93.735	35.11	1.17786	1	1	1
Q9D6N5	Dr1-associated corepressor	Drap1	22.264	35.01	4.87805	1	1	1
Q99PW8	Kinesin-like protein KIF17	Kif17	116.301	34.88	1.44509	1	1	1
Q3TTP0	Testicular spindle-associated protein SHCBP1L	Shcbp1l	70.903	34.21	1.25196	1	1	1
Q921F2	TAR DNA-binding protein 43	Tardbp	44.519	34.07	2.17391	1	1	1
P27659	60S ribosomal protein L3	Rpl3	46.081	33.9	1.73697	1	1	1
Q6ZWV7	60S ribosomal protein L35	Rpl35	14.544	33.8624	13.0081	2	2	2
Q62376	U1 small nuclear ribonucleoprotein 70 kDa	Snrnp70	51.961	33.85	4.46429	2	2	2
Q6PFE3	DNA repair and recombination protein RAD54B	Rad54b	99.275	33.8254	1.91874	2	2	2
P62915	Transcription initiation factor IIB	Gtf2b	34.797	33.81	2.21519	1	1	1
P83877	Thioredoxin-like protein 4A	Txnl4a	16.775	33.77	4.92958	0	1	1
Q99MD6	Thioredoxin reductase 3	Txnrd3	71.275	33.7323	4.1411	2	2	2
Q8K4F5	Protein ABHD11	Abhd11	33.54	33.57	2.28013	1	1	1
Q6ZQ58	La-related protein 1	Larp1	121.05	33.53	0.652985	1	1	1
Q569Z5	Probable ATP-dependent RNA helicase DDX46	Ddx46	117.376	33.48	1.06589	1	1	1
Q3U0V1	Far upstream element-binding protein 2	Khsrp	76.728	33.39	2.6738	1	1	1
Q9D3W5	Leucine-rich repeat-containing protein 71	Lrrc71	61.313	33.07	2.32975	1	1	1
Q00899	Transcriptional repressor protein YY1	Yy1	44.689	33.05	4.83092	1	1	1
P23475	X-ray repair cross-complementing protein 6	Xrcc6	69.441	32.57	0.986842	0	1	1
P51450	Nuclear receptor ROR-gamma	Rorc	58.08	32.57	1.16279	0	1	1
A2A8L1	Chromodomain-helicase-DNA-binding protein 5	Chd5	222.375	32.4	0.359712	1	1	1
Q80XI4	Phosphatidylinositol 5-phosphate 4-kinase type-2 beta	Pip4k2b	47.289	32.36	2.64423	1	1	1
Q9R1C7	Pre-mRNA-processing factor 40 homolog A	Prpf40a	108.412	31.6	0.944386	1	1	1
Q6PCM2	Integrator complex subunit 6	Ints6	99.598	31.43	1.359	1	1	1
P42932	T-complex protein 1 subunit theta	Cct8	59.518	31.18	2.0073	1	1	1
P60334	Cysteine dioxygenase type 1	Cdo1	23.011	31.13	3.5	1	1	1
P80318	T-complex protein 1 subunit gamma	Cct3	60.591	31.13	1.2844	1	1	1
Q62419	Endophilin-A2	Sh3gl1	41.492	31.12	1.90217	1	1	1
Q62420	Endophilin-A1	Sh3gl2	39.93	31.12	1.98864	1	1	1
Q9D2L1	Arylsulfatase K	Arsk	62.761	30.98	1.08499	1	1	1
Q9JLY0	Suppressor of cytokine signaling 6	Socs6	59.04	30.98	1.1257	1	1	1
P28656	Nucleosome assembly protein 1-like 1	Nap1l1	45.317	30.79	2.8133	1	1	1
P02104	Hemoglobin subunit epsilon-Y2	Hbb-y	16.126	30.49	6.80272	1	1	1
Q922B2	Aspartate--tRNA ligase, cytoplasmic	Dars1	57.111	30.4776	2.79441	2	2	2
Q9DAW6	U4/U6 small nuclear ribonucleoprotein Prp4	Prpf4	58.333	30.41	2.30326	1	1	1
Q80VP0	Tectonin beta-propeller repeat-containing protein 1	Tecpr1	130.184	30.39	0.51458	1	1	1
Q8VEJ9	Vacuolar protein sorting-associated protein 4A	Vps4a	48.876	30.34	2.51716	1	1	1
Q3TVI8	Pre-B-cell leukemia transcription factor-interacting protein 1	Pbxip1	81.115	30.33	1.92572	1	1	1
Q6NV83	U2 snRNP-associated SURP motif-containing protein	U2surp	118.188	30.28	0.777454	1	1	1
Q08189	Protein-glutamine gamma-glutamyltransferase E	Tgm3	77.261	30.11	1.8759	1	1	1
Q3TEA8	Heterochromatin protein 1-binding protein 3	Hp1bp3	60.829	30.01	1.44404	1	1	1
Q60597	2-oxoglutarate dehydrogenase, mitochondrial	Ogdh	116.375	29.8	0.782014	1	1	1
O88978	Protein tilB homolog	Lrrc6	55.015	29.5	2.95983	1	1	1
Q8BP48	Methionine aminopeptidase 1	Metap1	43.193	29.03	2.07254	1	1	1
Q8C8U0	Liprin-beta-1	Ppfibp1	108.472	28.93	0.619195	0	1	1
Q8C650	Septin-10	Septin10	52.388	28.61	2.65487	1	1	1
Q925I1	ATPase family AAA domain-containing protein 3	Atad3	66.701	28.53	1.18443	1	1	1
P53657	Pyruvate kinase PKLR	Pklr	62.27	28.1449	1.0453	1	1	2
Q60875	Rho guanine nucleotide exchange factor 2	Arhgef2	111.905	28.01	1.82741	2	2	2
Q80XI3	Eukaryotic translation initiation factor 4 gamma 3	Eif4g3	174.781	27.8	0.759975	1	1	1
P70458	Plasma serine protease inhibitor	Serpina5	45.571	27.78	3.20988	1	1	1
Q8C170	Unconventional myosin-IXa	Myo9a	291.937	27.71	0.511408	1	1	1
Q8BI71	Exocyst complex component 3-like protein	Exoc3l1	81.154	27.5658	2.57104	2	2	2
O35143	ATPase inhibitor, mitochondrial	Atp5if1	12.151	27.31	6.60377	1	1	1
Q8K1R3	Polyribonucleotide nucleotidyltransferase 1, mitochondrial	Pnpt1	85.628	27.22	0.766284	1	1	1
P17426	AP-2 complex subunit alpha-1	Ap2a1	107.596	26.9673	2.96827	1	3	3
Q62556	Butyrophilin subfamily 1 member A1	Btn1a1	58.369	26.87	1.14504	1	1	1
Q8CGB3	Uveal autoantigen with coiled-coil domains and ankyrin repeats	Uaca	160.714	26.87	0.42523	1	1	1
P28658	Ataxin-10	Atxn10	53.673	26.81	3.15789	1	1	1
E9Q557	Desmoplakin	Dsp	332.706	26.79	0.242803	1	1	1
Q01755	T-complex protein 11	Tcp11	61.932	26.75	1.59011	1	1	1
Q9Z321	DNA topoisomerase 3-beta-1	Top3b	96.886	26.68	1.85615	2	2	2
O35250	Exocyst complex component 7	Exoc7	79.911	26.47	2.00861	1	1	1
Q8CGI1	Protein FAM193A	Fam193a	136.629	26.04	0.487409	1	1	1
P27048	Small nuclear ribonucleoprotein-associated protein B	Snrpb	23.64	25.9032	6.06061	2	2	2
P63163	Small nuclear ribonucleoprotein-associated protein N	Snrpn	24.598	25.9032	5.83333	2	2	2
Q61655	ATP-dependent RNA helicase DDX19A	Ddx19a	53.899	25.8	2.09205	1	1	1
Q9QY15	ATP-dependent RNA helicase DDX25	Ddx25	54.841	25.8	2.06612	1	1	1
P50481	LIM/homeobox protein Lhx3	Lhx3	43.982	25.78	1.75	0	1	1
A2AKX3	Probable helicase senataxin	Setx	297.401	25.73	0.226757	1	1	1
Q91ZU0	Ankyrin repeat and SOCS box protein 7	Asb7	35.961	25.73	1.88679	1	1	1
Q8VDD5	Myosin-9	Myh9	226.232	25.71	0.561224	1	1	1
Q99PS0	Keratin, type I cytoskeletal 23	Krt23	47.997	25.49	2.1327	1	1	1
Q62318	Transcription intermediary factor 1-beta	Trim28	88.791	25.39	2.39808	1	1	1
Q8BWT1	3-ketoacyl-CoA thiolase, mitochondrial	Acaa2	41.803	25.17	3.27456	1	1	1
Q45VK7	Cytoplasmic dynein 2 heavy chain 1	Dync2h1	492.029	25.1646	0.464468	2	2	2
Q9CR57	60S ribosomal protein L14	Rpl14	23.549	24.96	2.76498	1	1	1
Q9D5S7	Leucine-rich repeat and guanylate kinase domain-containing protein	Lrguk	93.131	24.95	0.731707	0	1	1
Q9EQ61	Pescadillo homolog	Pes1	67.753	24.93	1.71233	1	1	1
P56480	ATP synthase subunit beta, mitochondrial	Atp5f1b	56.265	24.92	1.70132	1	1	1
P25206	DNA replication licensing factor MCM3	Mcm3	91.489	24.34	0.985222	1	1	1
P35601	Replication factor C subunit 1	Rfc1	125.907	23.94	0.707339	1	1	1
P63154	Crooked neck-like protein 1	Crnkl1	83.363	23.8	1.5942	1	1	1
P62908	40S ribosomal protein S3	Rps3	26.657	23.47	5.34979	1	1	1
O35345	Importin subunit alpha-7	Kpna6	59.926	23.32	2.79851	1	1	1
Q60960	Importin subunit alpha-5	Kpna1	60.144	23.32	2.7881	1	1	1
P21107	Tropomyosin alpha-3 chain	Tpm3	32.974	23.25	5.61404	2	2	2
P58771	Tropomyosin alpha-1 chain	Tpm1	32.661	23.25	5.6338	2	2	2
P58774	Tropomyosin beta chain	Tpm2	32.817	23.25	5.6338	2	2	2
O08788	Dynactin subunit 1	Dctn1	141.588	23.24	0.468384	1	1	1
Q921C5	Protein bicaudal D homolog 2	Bicd2	93.334	23.24	0.731707	1	1	1
Q9DBE9	pre-rRNA 2'-O-ribose RNA methyltransferase FTSJ3	Ftsj3	95.474	23.1	2.6253	1	1	1
Q922Q9	Chitinase domain-containing protein 1	Chid1	44.877	23.03	1.52672	1	1	1
Q80U12	Small G protein signaling modulator 2	Sgsm2	113.005	22.9	0.597015	1	1	1
Q9D9F8	Mirror-image polydactyly gene 1 protein homolog	Mipol1	31.731	22.9	2.15054	1	1	1
Q9Z1P7	KN motif and ankyrin repeat domain-containing protein 3	Kank3	84.135	22.9	0.758534	1	1	1
Q61107	Guanylate-binding protein 4	Gbp4	70.757	22.9	0.967742	1	1	1
Q9R117	Non-receptor tyrosine-protein kinase TYK2	Tyk2	133.23	22.9	0.506757	1	1	1
P70419	Polypeptide N-acetylgalactosaminyltransferase 3	Galnt3	72.885	22.5	1.10585	1	1	1
Q812A2	SLIT-ROBO Rho GTPase-activating protein 3	Srgap3	124.341	22.23	1.0919	1	1	1
Q9WVP6	Poly(A) polymerase beta	Papolb	72.153	21.58	0.936037	1	1	1
Q9Z2H5	Band 4.1-like protein 1	Epb41l1	98.254	21.48	1.02389	1	1	1
Q5XPI3	E3 ubiquitin-protein ligase RNF123	Rnf123	148.557	21.46	0.456621	1	1	1
Q920A7	AFG3-like protein 1	Afg3l1	86.992	21.3058	1.64766	2	2	2
Q8C804	Spindle and centriole-associated protein 1	Spice1	95.587	20.97	1.16279	1	1	1
Q3UIA2	Rho GTPase-activating protein 17	Arhgap17	92.145	20.73	1.06383	1	1	1
Q8JZQ2	AFG3-like protein 2	Afg3l2	89.463	20.09	0.872818	1	1	1
Q7TPC1	Corneodesmosin	Cdsn	54.28	19.91	1.60428	1	1	1

## Sheet: HD163GI_Control_MS.
Accession	Protein names	Gene names	MW [kDa]	Protein score	Sequence coverage (%)	# Unique Peptides	# Peptides	# PSMs
Q99PV0	Pre-mRNA-processing-splicing factor 8	Prpf8	273.443	1937.34	35.9743	73	73	85
Q99NB9	Splicing factor 3B subunit 1	Sf3b1	145.724	1899.75	42.7914	44	44	68
Q6P4T2	U5 small nuclear ribonucleoprotein 200 kDa helicase	Snrnp200	244.392	1562.57	27.7622	54	54	64
P17156	Heat shock-related 70 kDa protein 2	Hspa2	69.599	1411.07	45.8136	14	26	44
Q921X9	Protein disulfide-isomerase A5	Pdia5	59.229	1396.03	54.9323	25	25	44
Q689Z5	Protein strawberry notch homolog 1	Sbno1	153.642	1357.49	37.1942	35	42	51
O08810	116 kDa U5 small nuclear ribonucleoprotein component	Eftud2	109.291	1228.24	36.2513	32	33	39
Q3UEB3	Poly(U)-binding-splicing factor PUF60	Puf60	60.211	1137.67	40.6028	20	20	37
P11103	Poly [ADP-ribose] polymerase 1	Parp1	113.028	1102.45	26.9497	26	26	44
P51660	Peroxisomal multifunctional enzyme type 2	Hsd17b4	79.432	1094.12	38.5034	24	24	33
Q921M3	Splicing factor 3B subunit 3	Sf3b3	135.465	1029.56	25.3903	28	28	38
Q9JMB7	Piwi-like protein 1	Piwil1	98.512	1009.98	40.2552	35	35	45
P20029	Endoplasmic reticulum chaperone BiP	Hspa5	72.377	829.372	36.1832	21	23	30
P68372	Tubulin beta-4B chain	Tubb4b	49.799	797.933	51.4607	4	16	27
Q8K4Z5	Splicing factor 3A subunit 1	Sf3a1	88.489	781.527	29.7092	19	19	24
P63017	Heat shock cognate 71 kDa protein	Hspa8	70.827	760.947	26.6254	7	16	21
Q922H2	[Pyruvate dehydrogenase (acetyl-transferring)] kinase isozyme 3, mitochondrial	Pdk3	47.893	753.498	55.1807	21	21	31
P68369	Tubulin alpha-1A chain	Tuba1a	50.104	721.874	50.3326	3	18	24
Q8VEK3	Heterogeneous nuclear ribonucleoprotein U	Hnrnpu	87.863	715.313	26.125	18	18	24
Q9JMB0	G kinase-anchoring protein 1	Gkap1	41.737	685.28	56.5574	18	18	25
P07901	Heat shock protein HSP 90-alpha	Hsp90aa1	84.735	682.319	26.1937	10	17	19
P05214	Tubulin alpha-3 chain	Tuba3a	49.928	681.246	46.6667	1	16	22
Q8CGF7	Transcription elongation regulator 1	Tcerg1	123.71	677.484	23.4545	27	27	33
P10126	Elongation factor 1-alpha 1	Eef1a1	50.082	635.145	36.3636	16	16	25
P02535	Keratin, type I cytoskeletal 10	Krt10	57.735	621.534	12.6316	5	9	18
P99024	Tubulin beta-5 chain	Tubb5	49.639	611.103	38.2883	2	13	20
Q9Z0N2	Eukaryotic translation initiation factor 2 subunit 3, Y-linked	Eif2s3y	51.098	593.804	37.0763	2	14	18
Q6A068	Cell division cycle 5-like protein	Cdc5l	92.133	593.569	25.0623	17	17	19
Q8CCP0	Nuclear export mediator factor Nemf	Nemf	121.112	593.247	27.5376	26	26	32
Q6P542	ATP-binding cassette sub-family F member 1	Abcf1	94.887	571.393	23.8949	16	16	21
Q922U2	Keratin, type II cytoskeletal 5	Krt5	61.729	570.937	25.1724	10	21	32
Q505F5	Leucine-rich repeat-containing protein 47	Lrrc47	63.551	568.79	37.6936	18	18	20
Q923D5	WW domain-binding protein 11	Wbp11	69.831	560.425	29.9532	15	15	17
Q9Z0N1	Eukaryotic translation initiation factor 2 subunit 3, X-linked	Eif2s3x	51.033	559.984	37.9237	3	15	20
Q3TIV5	Zinc finger CCCH domain-containing protein 15	Zc3h15	48.297	542.822	36.8545	16	16	19
P04104	Keratin, type II cytoskeletal 1	Krt1	65.565	529.795	6.12245	2	6	18
Q61656	Probable ATP-dependent RNA helicase DDX5	Ddx5	69.247	527.084	32.4104	14	18	24
P70670	Nascent polypeptide-associated complex subunit alpha, muscle-specific form	Naca	220.364	513.862	2.51486	4	4	12
P55302	Alpha-2-macroglobulin receptor-associated protein	Lrpap1	42.189	496.985	43.3333	17	17	21
G3XA57	Rab11 family-interacting protein 2	Rab11fip2	58.171	486.527	37.5	13	15	16
Q80XA6	RalBP1-associated Eps domain-containing protein 2	Reps2	57.714	475.183	30.9021	11	12	14
O70311	Glycylpeptide N-tetradecanoyltransferase 2	Nmt2	60.446	473.822	31.38	15	16	19
Q9ERD7	Tubulin beta-3 chain	Tubb3	50.386	470.827	25.1111	2	9	15
Q80UM3	N-alpha-acetyltransferase 15, NatA auxiliary subunit	Naa15	100.897	457.882	18.9595	19	19	20
Q61781	Keratin, type I cytoskeletal 14	Krt14	52.834	454.291	21.281	2	11	15
P16381	Putative ATP-dependent RNA helicase Pl10	D1Pas1	73.095	452.836	27.5758	13	15	15
Q80YT5	Spermatogenesis-associated protein 20	Spata20	88.416	449.938	26.4557	15	15	18
O35286	Pre-mRNA-splicing factor ATP-dependent RNA helicase DHX15	Dhx15	90.949	446.518	18.6164	12	12	16
P59325	Eukaryotic translation initiation factor 5	Eif5	48.938	440.692	31.7016	14	14	19
Q5SFM8	RNA-binding protein 27	Rbm27	118.479	439.775	12.3585	12	13	14
Q9JJZ2	Tubulin alpha-8 chain	Tuba8	50.02	426.642	31.6258	3	11	16
P27773	Protein disulfide-isomerase A3	Pdia3	56.643	419.822	35.2475	15	15	16
Q9Z315	U4/U6.U5 tri-snRNP-associated protein 1	Sart1	90.83	415.257	14.3921	9	9	11
Q99L45	Eukaryotic translation initiation factor 2 subunit 2	Eif2s2	38.068	413.322	47.1299	16	16	17
Q9WV92	Band 4.1-like protein 3	Epb41l3	103.274	407.209	18.6222	13	16	17
Q91YR7	Pre-mRNA-processing factor 6	Prpf6	106.655	406.732	18.2784	18	18	19
P16627	Heat shock 70 kDa protein 1-like	Hspa1l	70.593	403.251	18.0967	3	10	15
P50446	Keratin, type II cytoskeletal 6A	Krt6a	59.299	396.162	21.519	5	15	21
Q6NZN0	RNA-binding protein 26	Rbm26	114.073	394.367	14.3281	11	12	12
Q6VH22	Intraflagellar transport protein 172 homolog	Ift172	197.424	388.025	10.8062	18	18	18
O35382	Exocyst complex component 4	Exoc4	110.475	387.967	12.9231	10	10	10
Q99LE6	ATP-binding cassette sub-family F member 2	Abcf2	71.736	387.3	27.8662	16	16	20
Q3UKJ7	WD40 repeat-containing protein SMU1	Smu1	57.507	379.439	32.5536	12	12	14
Q8BH57	WD repeat-containing protein 48	Wdr48	75.959	375.094	21.8935	12	12	13
P32233	Developmentally-regulated GTP-binding protein 1	Drg1	40.487	372.262	32.1526	10	10	12
Q6PE54	Probable ATP-dependent RNA helicase DHX40	Dhx40	88.474	367.714	24.2619	16	16	17
Q9D3V1	Dynein regulatory complex protein 10	Iqcd	53.318	364.532	20.0873	10	10	12
P83510	Traf2 and NCK-interacting protein kinase	Tnik	150.274	364.155	11.1111	10	14	15
P27786	Steroid 17-alpha-hydroxylase/17,20 lyase	Cyp17a1	57.601	359.091	22.4852	9	9	12
O54916	RalBP1-associated Eps domain-containing protein 1	Reps1	86.466	358.196	21.6352	12	13	13
G5E870	E3 ubiquitin-protein ligase TRIP12	Trip12	223.988	351.714	6.32099	10	10	10
Q6IFX2	Keratin, type I cytoskeletal 42	Krt42	50.102	347.947	21.2389	4	11	15
Q501J6	Probable ATP-dependent RNA helicase DDX17	Ddx17	72.354	345.615	17.0769	5	9	11
P22682	E3 ubiquitin-protein ligase CBL	Cbl	100.5	345.194	10.9529	8	8	9
F7BJB9	MORC family CW-type zinc finger protein 3	Morc3	106.455	341.825	16.1359	14	14	14
Q9DBG3	AP-2 complex subunit beta	Ap2b1	104.516	341.154	15.9018	8	13	15
Q6NXH9	Keratin, type II cytoskeletal 73	Krt73	58.875	339.474	8.90538	2	5	11
Q3TTY5	Keratin, type II cytoskeletal 2 epidermal	Krt2	70.88	339.025	9.19378	6	11	17
A6H690	IQ and AAA domain-containing protein 1-like	Iqca1l	95.896	334.995	21.2121	15	15	16
P11499	Heat shock protein HSP 90-beta	Hsp90ab1	83.229	325.094	14.3646	1	9	9
Q60848	Lymphocyte-specific helicase	Hells	95.065	324.201	16.687	13	13	13
Q69ZS7	HBS1-like protein	Hbs1l	75.053	323.206	15.1026	8	8	8
Q9Z2K1	Keratin, type I cytoskeletal 16	Krt16	51.574	319.578	12.1535	2	7	11
Q9WTM5	RuvB-like 2	Ruvbl2	51.081	319.031	25.27	11	11	12
P30999	Catenin delta-1	Ctnnd1	104.86	310.998	14.9254	12	12	13
P56959	RNA-binding protein FUS	Fus	52.642	310.831	14.2857	7	7	10
P60122	RuvB-like 1	Ruvbl1	50.182	308.395	25.8772	10	10	13
Q8BGC0	HIV Tat-specific factor 1 homolog	Htatsf1	86.188	306.219	15.9841	11	11	13
Q05CL8	La-related protein 7	Larp7	64.762	303.538	17.3684	8	8	8
Q9D554	Splicing factor 3A subunit 3	Sf3a3	58.805	299.635	18.1637	9	9	13
Q8JZX4	Splicing factor 45	Rbm17	45.276	288.767	33.5802	11	11	12
Q9JKF1	Ras GTPase-activating-like protein IQGAP1	Iqgap1	188.624	287.247	9.1732	11	13	13
O70310	Glycylpeptide N-tetradecanoyltransferase 1	Nmt1	56.852	284.254	24.5968	10	11	12
P14576	Signal recognition particle 54 kDa protein	Srp54	55.684	277.361	19.4444	9	9	10
P07724	Albumin	Alb	68.648	273.669	17.2697	10	10	10
Q6ZWX6	Eukaryotic translation initiation factor 2 subunit 1	Eif2s1	36.085	273.462	23.1746	7	7	8
P60710	Actin, cytoplasmic 1	Actb	41.71	273.435	26.6667	8	8	8
O70318	Band 4.1-like protein 2	Epb41l2	109.873	271.55	13.2591	9	12	13
Q8BGZ7	Keratin, type II cytoskeletal 75	Krt75	59.704	269.657	12.1597	1	9	14
Q91YJ5	Translation initiation factor IF-2, mitochondrial	Mtif2	81.238	269.528	12.7923	8	8	9
Q05D44	Eukaryotic translation initiation factor 5B	Eif5b	137.532	264.186	12.7467	11	11	11
Q8VED5	Keratin, type II cytoskeletal 79	Krt79	57.517	263.218	9.60452	1	9	14
Q6PE01	U5 small nuclear ribonucleoprotein 40 kDa protein	Snrnp40	39.251	261.895	19.2737	4	4	5
Q62189	U1 small nuclear ribonucleoprotein A	Snrpa	31.814	258.226	39.3728	10	10	11
Q8BS45	Intraflagellar transport protein 56	Ttc26	64.11	257.729	18.5921	8	8	9
Q61545	RNA-binding protein EWS	Ewsr1	68.42	257.707	11.2977	5	5	7
Q8BTV2	Cleavage and polyadenylation specificity factor subunit 7	Cpsf7	51.979	257.589	18.259	8	8	9
Q99M31	Heat shock 70 kDa protein 14	Hspa14	54.616	252.847	17.4853	8	8	8
P08730	Keratin, type I cytoskeletal 13	Krt13	47.724	248.975	10.5263	3	8	11
Q9Z1T1	AP-3 complex subunit beta-1	Ap3b1	122.664	248.377	11.6742	13	13	14
Q7TNB8	Protein strawberry notch homolog 2	Sbno2	149.2	247.091	6.59748	1	8	9
O70422	General transcription factor IIH subunit 4	Gtf2h4	52.191	246.056	25.27	9	9	10
Q9JJK2	LanC-like protein 2	Lancl2	50.745	245.313	21.3333	11	11	11
Q60662	A-kinase anchor protein 4	Akap4	93.735	238.847	11.3074	9	9	10
O70551	SRSF protein kinase 1	Srpk1	73.043	237.293	13.8889	6	6	7
P52332	Tyrosine-protein kinase JAK1	Jak1	133.282	235.516	7.54553	9	9	9
Q9JMC3	DnaJ homolog subfamily A member 4	Dnaja4	44.873	234.277	23.1738	9	9	9
Q08288	Cell growth-regulating nucleolar protein	Lyar	43.709	231.002	20.6186	8	8	8
O54774	AP-3 complex subunit delta-1	Ap3d1	134.996	226.575	9.75813	8	8	9
Q80W32	Dynein regulatory complex protein 9	Iqcg	49.137	226.555	26.253	11	11	11
Q99LG0	Ubiquitin carboxyl-terminal hydrolase 16	Usp16	93.376	225.021	12.6061	9	9	9
Q91WL0	Epidermal growth factor receptor kinase substrate 8-like protein 3	Eps8l3	68.173	224.758	17.1667	8	8	9
Q9WVA3	Mitotic checkpoint protein BUB3	Bub3	36.931	223.233	21.1656	6	6	7
Q9CWK3	CD2 antigen cytoplasmic tail-binding protein 2	Cd2bp2	37.671	217.456	18.7135	5	5	5
Q9WUM5	Succinate--CoA ligase [ADP/GDP-forming] subunit alpha, mitochondrial	Suclg1	36.132	215.772	18.4971	5	5	7
Q8BLF2	Cyclin-dependent kinase-like 3	Cdkl3	67.696	213.513	13.1092	6	6	6
E9Q8D0	DnaJ homolog subfamily C member 21	Dnajc21	61.696	211.945	15.0659	8	8	8
P60229	Eukaryotic translation initiation factor 3 subunit E	Eif3e	52.187	210.906	18.6517	7	7	7
Q8R361	Rab11 family-interacting protein 5	Rab11fip5	69.51	205.944	8.52713	4	4	4
Q60780	Growth arrest-specific protein 7	Gas7	48.143	204.372	15.677	5	5	5
O88622	Poly(ADP-ribose) glycohydrolase	Parg	109.255	204.047	6.29515	5	5	5
Q91YW3	DnaJ homolog subfamily C member 3	Dnajc3	57.428	202.752	19.6429	8	8	8
Q61749	Translation initiation factor eIF-2B subunit delta	Eif2b4	57.588	201.08	15.6489	7	7	7
O55098	Serine/threonine-protein kinase 10	Stk10	111.836	198.607	9.52381	9	9	9
Q3THK3	General transcription factor IIF subunit 1	Gtf2f1	57.206	197.028	13.7795	5	5	5
P56183	Ribosomal RNA processing protein 1 homolog A	Rrp1	54.743	195.419	11.1336	4	4	4
Q9Z2C8	Y-box-binding protein 2	Ybx2	38.248	195.371	13.8889	2	3	3
P49135	General transcription and DNA repair factor IIH helicase subunit XPB	Ercc3	89.07	193.95	10.0894	6	6	6
P48722	Heat shock 70 kDa protein 4L	Hspa4l	94.322	190.674	12.0525	8	8	8
P39054	Dynamin-2	Dnm2	98.084	189.674	6.09195	4	4	4
Q6PDQ2	Chromodomain-helicase-DNA-binding protein 4	Chd4	217.614	187.323	6.52742	11	11	11
O54781	SRSF protein kinase 2	Srpk2	76.709	186.598	10.1322	5	5	5
Q8BG81	Polymerase delta-interacting protein 3	Poldip3	46.104	185.361	20	7	7	7
Q8JZQ9	Eukaryotic translation initiation factor 3 subunit B	Eif3b	91.313	185.296	6.72478	4	4	4
Q3TIX9	U4/U6.U5 tri-snRNP-associated protein 2	Usp39	65.106	183.884	17.5532	8	8	9
Q61371	Intraflagellar transport protein 88 homolog	Ift88	92.936	183.787	8.98058	7	7	7
Q6PAM1	Alpha-taxilin	Txlna	62.33	183.777	10.4693	5	5	5
Q9D620	Rab11 family-interacting protein 1	Rab11fip1	70.64	181.782	13.1783	6	7	7
P46662	Merlin	Nf2	69.732	180.543	11.5772	7	7	7
Q8CGF1	Rho GTPase-activating protein 29	Arhgap29	142.252	180.248	7.50395	8	8	8
Q9ESB3	Histidine-rich glycoprotein	Hrg	59.126	179.005	14.0952	7	7	7
Q9D0D5	General transcription factor IIE subunit 1	Gtf2e1	49.562	178.875	12.5	5	5	6
Q8QZY9	Splicing factor 3B subunit 4	Sf3b4	44.327	177.626	17.9245	5	5	5
P32067	Lupus La protein homolog	Ssb	47.727	175.374	23.6145	10	10	11
Q9QY06	Unconventional myosin-IXb	Myo9b	238.685	175.371	3.26395	7	7	7
Q9EPU4	Cleavage and polyadenylation specificity factor subunit 1	Cpsf1	160.716	174.502	2.01249	2	2	2
P16330	2',3'-cyclic-nucleotide 3'-phosphodiesterase	Cnp	47.094	172.922	15	6	6	7
Q80X50	Ubiquitin-associated protein 2-like	Ubap2l	116.728	172.184	6.3234	5	5	5
P23116	Eukaryotic translation initiation factor 3 subunit A	Eif3a	161.838	171.239	6.47321	7	7	7
Q62203	Splicing factor 3A subunit 2	Sf3a2	49.88	165.444	9.68421	4	4	4
Q3UM18	Large subunit GTPase 1 homolog	Lsg1	73.111	163.959	7.45342	4	4	4
P23578	Acrosin	Acr	48.898	162.916	13.3028	5	5	5
Q02257	Junction plakoglobin	Jup	81.749	162.818	6.44295	3	3	3
O35594	Intraflagellar transport protein 81 homolog	Ift81	79.235	162.18	10.2071	6	6	6
P07356	Annexin A2	Anxa2	38.652	161.229	16.8142	5	5	5
Q9D824	Pre-mRNA 3'-end-processing factor FIP1	Fip1l1	64.92	159.002	4.64716	2	2	3
Q99JF8	PC4 and SFRS1-interacting protein	Psip1	59.66	156.411	8.90152	5	5	6
Q8QZY1	Eukaryotic translation initiation factor 3 subunit L	Eif3l	66.57	156.204	5.14184	2	2	2
O55222	Integrin-linked protein kinase	Ilk	51.34	155.078	16.8142	8	8	10
Q3ULW6	Coiled-coil domain-containing protein 33	Ccdc33	110.13	155.045	4.26396	4	4	5
Q9JI19	Acidic fibroblast growth factor intracellular-binding protein	Fibp	41.178	154.984	17.9272	5	5	6
Q8CCF0	U4/U6 small nuclear ribonucleoprotein Prp31	Prpf31	55.395	153.9	15.4309	7	7	9
P38647	Stress-70 protein, mitochondrial	Hspa9	73.416	153.519	6.48012	4	4	4
P17426	AP-2 complex subunit alpha-1	Ap2a1	107.596	152.942	11.4637	7	10	10
Q99LM2	CDK5 regulatory subunit-associated protein 3	Cdk5rap3	56.955	152.796	15.1093	7	7	7
Q91XU3	Phosphatidylinositol 5-phosphate 4-kinase type-2 gamma	Pip4k2c	47.306	152.386	13.5392	5	5	6
O08677	Kininogen-1	Kng1	73.056	152.302	11.649	6	6	6
Q8CCJ3	E3 UFM1-protein ligase 1	Ufl1	89.464	152.206	10.5927	7	7	8
P97393	Rho GTPase-activating protein 5	Arhgap5	172.004	151.591	3.26449	4	4	4
Q9Z1M8	Protein Red	Ik	65.576	150.161	10.2334	6	6	6
Q8R3S6	Exocyst complex component 1	Exoc1	101.825	150.111	11.5213	8	9	9
Q5U3K5	Rab-like protein 6	Rabl6	79.782	149.753	11.8621	6	6	7
Q8BMS1	Trifunctional enzyme subunit alpha, mitochondrial	Hadha	82.617	148.899	5.37353	3	3	3
P52194	Calmegin	Clgn	69.387	148.747	11.293	6	6	6
Q8K363	ATP-dependent RNA helicase DDX18	Ddx18	74.134	146.3	10.9091	7	7	7
A3KGV1	Outer dense fiber protein 2	Odf2	95.482	146.032	4.33735	3	3	3
Q91VH2	Sorting nexin-9	Snx9	66.504	145.976	15.9664	8	8	8
Q2XU92	Long-chain-fatty-acid--CoA ligase ACSBG2	Acsbg2	74.271	145.755	12.1439	6	6	6
Q9WUA3	ATP-dependent 6-phosphofructokinase, platelet type	Pfkp	85.4	145.375	7.65306	3	4	4
Q61496	ATP-dependent RNA helicase DDX4	Ddx4	76.423	145.244	7.97721	4	5	5
A2AKQ8	Tetratricopeptide repeat protein 30A2	Ttc30a2	76.071	144.582	12.1988	7	7	7
O35643	AP-1 complex subunit beta-1	Ap1b1	103.869	144.108	8.05938	1	6	7
Q91VC3	Eukaryotic initiation factor 4A-III	Eif4a3	46.81	143.612	18.4915	6	6	6
Q9DCH4	Eukaryotic translation initiation factor 3 subunit F	Eif3f	37.96	143.181	10.2493	3	3	3
Q6NVF9	Cleavage and polyadenylation specificity factor subunit 6	Cpsf6	59.116	142.783	11.9782	6	6	6
Q8C0R9	Leucine-rich repeat and death domain-containing protein 1	Lrrd1	97.071	142.532	7.15123	6	6	6
P47738	Aldehyde dehydrogenase, mitochondrial	Aldh2	56.502	141.643	9.24855	3	4	4
Q9CY58	Plasminogen activator inhibitor 1 RNA-binding protein	Serbp1	44.687	139.932	14.2506	5	5	7
Q6NV83	U2 snRNP-associated SURP motif-containing protein	U2surp	118.188	139.317	4.56754	5	5	5
A2A9R3	Melanoma-associated antigen B4	Mageb4	60.884	139.227	9.35252	4	4	4
Q8CBE3	WD repeat-containing protein 37	Wdr37	55.012	139.01	10.8871	5	5	5
O35250	Exocyst complex component 7	Exoc7	79.911	137.811	9.32568	6	6	6
Q99JY0	Trifunctional enzyme subunit beta, mitochondrial	Hadhb	51.353	135.701	18.3158	9	9	9
Q8BXG3	Intraflagellar transport protein 57 homolog	Ift57	48.741	133.502	13.2867	6	6	7
P26369	Splicing factor U2AF 65 kDa subunit	U2af2	53.483	132.723	18.5263	5	5	6
Q9Z2H5	Band 4.1-like protein 1	Epb41l1	98.254	132.57	6.48464	4	5	6
P54103	DnaJ homolog subfamily C member 2	Dnajc2	71.677	132.549	10.789	6	6	6
Q8VCX5	Calcium uptake protein 1, mitochondrial	Micu1	54.318	131.579	14.0461	7	7	7
Q9JMD0	BUB3-interacting and GLEBS motif-containing protein ZNF207	Znf207	52.758	130.724	10.7071	5	5	5
P47934	Carnitine O-acetyltransferase	Crat	70.794	129.124	4.3131	2	2	2
O88874	Cyclin-K	Ccnk	61.324	127.601	9.38628	3	3	4
Q91XV3	Brain acid soluble protein 1	Basp1	22.074	127.36	18.1416	3	3	3
E9Q0C6	Acrosomal protein KIAA1210	Kiaa1210	180.92	127.357	2.13806	3	3	3
E9Q557	Desmoplakin	Dsp	332.706	126.688	2.01179	6	6	6
P26041	Moesin	Msn	67.725	121.823	14.3847	5	9	9
Q9D6Z1	Nucleolar protein 56	Nop56	64.424	121.502	7.93103	4	4	4
Q61768	Kinesin-1 heavy chain	Kif5b	109.484	120.955	7.78816	6	6	6
P61979	Heterogeneous nuclear ribonucleoprotein K	Hnrnpk	50.944	120.783	10.1512	4	4	4
P97351	40S ribosomal protein S3a	Rps3a	29.866	120.693	25.7576	6	6	7
Q8K268	ATP-binding cassette sub-family F member 3	Abcf3	79.815	120.17	5.92384	3	3	3
Q02614	SAP30-binding protein	Sap30bp	33.812	119.91	19.1558	4	4	4
Q922Q8	Leucine-rich repeat-containing protein 59	Lrrc59	34.856	119.669	22.1498	6	6	7
P16460	Argininosuccinate synthase	Ass1	46.555	118.876	10.6796	6	6	6
P80315	T-complex protein 1 subunit delta	Cct4	58.03	118.679	7.42115	3	3	3
P28740	Kinesin-like protein KIF2A	Kif2a	79.707	117.895	6.95035	5	5	5
Q3UQ44	Ras GTPase-activating-like protein IQGAP2	Iqgap2	180.416	117.376	4.50794	5	7	7
Q5U4F6	Cytoplasmic dynein 2 intermediate chain 2	Dync2i2	58.137	117.023	9.86965	3	3	3
P63037	DnaJ homolog subfamily A member 1	Dnaja1	44.839	116.72	16.8766	6	6	6
P39447	Tight junction protein ZO-1	Tjp1	194.622	116.602	2.75072	4	4	4
Q9DAM1	Leucine-rich repeat-containing protein 34	Lrrc34	46.605	115.927	12.0482	4	4	4
Q9EPC1	Alpha-parvin	Parva	42.304	114.999	10.2151	3	3	3
Q569Z5	Probable ATP-dependent RNA helicase DDX46	Ddx46	117.376	114.435	6.20155	5	5	5
Q99L47	Hsc70-interacting protein	St13	41.629	114.363	15.6334	5	5	6
O35226	26S proteasome non-ATPase regulatory subunit 4	Psmd4	40.678	113.608	16.4894	5	5	5
Q6DID5	PWWP domain-containing DNA repair factor 3A	Pwwp3a	76.022	113.16	5.71848	3	3	3
Q9D8N0	Elongation factor 1-gamma	Eef1g	50.029	112.79	10.984	4	4	4
P67984	60S ribosomal protein L22	Rpl22	14.75	112.637	23.4375	3	3	3
Q9QZ82	Cholesterol side-chain cleavage enzyme, mitochondrial	Cyp11a1	60.276	111.57	8.36502	4	4	4
Q9D706	RNA polymerase II-associated protein 3	Rpap3	74.05	110.249	6.06061	3	3	4
Q99LF4	RNA-splicing ligase RtcB homolog	Rtcb	55.214	109.873	7.72277	4	4	4
Q62559	Intraflagellar transport protein 52 homolog	Ift52	48.218	108.572	9.38967	3	3	3
Q8R3P7	Clusterin-associated protein 1	Cluap1	47.923	104.764	5.81114	2	2	2
Q9JKB3	Y-box-binding protein 3	Ybx3	38.79	104.145	9.9723	1	2	2
Q3UV17	Keratin, type II cytoskeletal 2 oral	Krt76	62.806	103.744	6.06061	1	5	7
A2AT37	Regulator of nonsense transcripts 2	Upf2	147.46	103.181	4.41292	5	5	5
O88978	Protein tilB homolog	Lrrc6	55.015	102.333	8.24524	3	3	3
P80318	T-complex protein 1 subunit gamma	Cct3	60.591	102.087	9.3578	6	6	6
P97820	Mitogen-activated protein kinase kinase kinase kinase 4	Map4k4	140.515	101.87	4.05515	2	6	6
Q8BKX1	Brain-specific angiogenesis inhibitor 1-associated protein 2	Baiap2	59.2	100.342	10.4673	5	5	5
Q9CSN1	SNW domain-containing protein 1	Snw1	61.438	100.317	8.58209	4	4	4
Q8BGS1	Band 4.1-like protein 5	Epb41l5	81.585	99.8517	3.00958	2	2	2
P17427	AP-2 complex subunit alpha-2	Ap2a2	103.951	99.8221	6.28998	2	5	5
Q8BUI3	Leucine-rich repeat and WD repeat-containing protein 1	LRWD1	71.549	99.0141	4.78395	3	3	3
Q9CWX9	Probable ATP-dependent RNA helicase DDX47	Ddx47	50.607	97.9105	6.81319	3	3	3
O35737	Heterogeneous nuclear ribonucleoprotein H	Hnrnph1	49.168	97.2422	12.0267	4	4	4
Q9Z1W9	STE20/SPS1-related proline-alanine-rich protein kinase	Stk39	60.282	96.7265	6.65468	3	3	3
Q8BHG1	Nardilysin	Nrdc	132.808	96.2957	3.44531	3	3	3
O54946	DnaJ homolog subfamily B member 6	Dnajb6	39.783	95.2236	17.5342	4	4	4
Q9QYC0	Alpha-adducin	Add1	80.596	93.6848	4.4898	2	2	2
Q9JHS4	ATP-dependent Clp protease ATP-binding subunit clpX-like, mitochondrial	Clpx	69.186	93.6661	5.5205	3	3	3
O35344	Importin subunit alpha-4	Kpna3	57.737	93.5242	6.90979	2	3	3
Q922B2	Aspartate--tRNA ligase, cytoplasmic	Dars1	57.111	93.1831	11.976	6	6	6
Q60972	Histone-binding protein RBBP4	Rbbp4	47.626	93.1481	4.47059	2	2	2
Q80WJ7	Protein LYRIC	Mtdh	63.808	92.7857	7.25389	3	3	3
P15265	Sperm mitochondrial-associated cysteine-rich protein	Smcp	14.933	91.65	9.79021	1	1	1
Q61771	Kinesin-like protein KIF3B	Kif3b	85.236	91.4235	5.75636	3	4	4
Q3UMU9	Hepatoma-derived growth factor-related protein 2	Hdgfl2	74.246	91.3338	4.03587	2	2	2
C0HKD8	Microfibrillar-associated protein 1A	Mfap1a	51.923	91.0563	11.1617	4	4	4
Q922R8	Protein disulfide-isomerase A6	Pdia6	48.07	90.8112	7.27273	2	2	2
A2AGT5	Cytoskeleton-associated protein 5	Ckap5	225.492	89.7484	1.62402	3	3	3
P97770	THUMP domain-containing protein 3	Thumpd3	56.395	87.135	13.2673	6	6	6
Q9QZQ1	Afadin	Afdn	206.371	86.9658	1.0989	2	2	2
Q8K2F8	Protein LSM14 homolog A	Lsm14a	50.515	86.9246	8.87446	4	4	4
O35490	Betaine--homocysteine S-methyltransferase 1	Bhmt	44.992	86.7117	6.38821	2	2	2
P10630	Eukaryotic initiation factor 4A-II	Eif4a2	46.373	86.46	5.89681	2	2	2
Q62432	Mothers against decapentaplegic homolog 2	Smad2	52.233	86.1229	5.13919	2	2	3
P52293	Importin subunit alpha-1	Kpna2	57.892	84.6141	9.07372	3	3	3
O35343	Importin subunit alpha-3	Kpna4	57.887	84.588	5.37428	1	2	3
Q9DBJ3	Brain-specific angiogenesis inhibitor 1-associated protein 2-like protein 1	Baiap2l1	57.152	84.5103	12.0623	4	4	4
Q8BX57	PX domain-containing protein kinase-like protein	Pxk	65.19	83.9591	5.49828	3	3	3
Q45VK7	Cytoplasmic dynein 2 heavy chain 1	Dync2h1	492.029	83.511	1.06828	4	4	4
Q60770	Syntaxin-binding protein 3	Stxbp3	67.899	83.22	2.53378	1	1	1
Q00899	Transcriptional repressor protein YY1	Yy1	44.689	82.6	4.83092	1	1	1
Q9JHW4	Selenocysteine-specific elongation factor	Eefsec	63.498	82.4004	4.11664	2	2	2
Q80XI4	Phosphatidylinositol 5-phosphate 4-kinase type-2 beta	Pip4k2b	47.289	81.2257	6.00962	2	2	2
Q99MR6	Serrate RNA effector molecule homolog	Srrt	100.39	80.6469	4.68571	4	4	4
Q8BKE9	Intraflagellar transport protein 74 homolog	Ift74	69.258	79.7812	7	4	4	4
Q99MD6	Thioredoxin reductase 3	Txnrd3	71.275	78.7596	3.52761	3	3	3
P97350	Plakophilin-1	Pkp1	80.844	78.3721	3.70879	2	2	2
O08663	Methionine aminopeptidase 2	Metap2	52.888	77.7707	9.20502	4	4	4
Q3UHJ0	AP2-associated protein kinase 1	Aak1	103.282	77.38	1.56413	1	1	1
Q6PAR0	Kelch domain-containing protein 10	Klhdc10	48.981	77.37	4.7836	1	1	1
Q9Z2I9	Succinate--CoA ligase [ADP-forming] subunit beta, mitochondrial	Sucla2	50.082	76.4766	9.93521	5	5	5
Q9JKC8	AP-3 complex subunit mu-1	Ap3m1	46.906	75.809	10.2871	3	3	3
P63163	Small nuclear ribonucleoprotein-associated protein N	Snrpn	24.598	75.4624	12.9167	3	3	4
P47857	ATP-dependent 6-phosphofructokinase, muscle type	Pfkm	85.215	75.2308	2.17949	1	2	2
Q99JR8	SWI/SNF-related matrix-associated actin-dependent regulator of chromatin subfamily D member 2	Smarcd2	59.048	74.8573	4.51977	2	2	2
O35654	DNA polymerase delta subunit 2	Pold2	51.322	73.8724	8.31557	3	3	3
Q8BFR5	Elongation factor Tu, mitochondrial	Tufm	49.477	73.5214	12.6106	4	4	4
Q7TQC5	Aprataxin	Aptx	38.698	72.9589	8.18713	2	2	2
Q60710	Deoxynucleoside triphosphate triphosphohydrolase SAMHD1	Samhd1	75.845	72.81	5.92705	4	4	4
Q8CDM1	ATPase family AAA domain-containing protein 2	Atad2	117.869	72.62	0.961538	1	1	1
Q8K4P0	pre-mRNA 3' end processing protein WDR33	Wdr33	145.176	72.3877	2.85714	3	3	3
Q07133	Histone H1t	H1-6	21.527	72.3177	25.4808	4	4	4
Q8VD12	Zinc finger protein 385A	Znf385a	40.421	72.07	4.14508	1	1	1
P51432	1-phosphatidylinositol 4,5-bisphosphate phosphodiesterase beta-3	Plcb3	139.4	71.8187	2.67423	3	3	3
P26043	Radixin	Rdx	68.5	71.5105	12.8645	4	8	8
P54869	Hydroxymethylglutaryl-CoA synthase, mitochondrial	Hmgcs2	56.786	71.4429	7.48031	4	4	4
O70293	G protein-coupled receptor kinase 6	Grk6	65.936	71.4	5.20833	2	2	2
Q9D4H1	Exocyst complex component 2	Exoc2	103.894	71.3957	5.62771	6	6	6
Q9Z2N8	Actin-like protein 6A	Actl6a	47.417	70.4948	5.59441	2	2	2
Q91ZW3	SWI/SNF-related matrix-associated actin-dependent regulator of chromatin subfamily A member 5	Smarca5	121.55	69.99	1.42721	1	1	1
P25444	40S ribosomal protein S2	Rps2	31.212	69.99	4.43686	1	1	1
Q925E7	Serine/threonine-protein phosphatase 2A 55 kDa regulatory subunit B delta isoform	Ppp2r2d	51.925	69.89	3.09051	1	1	1
P62082	40S ribosomal protein S7	Rps7	22.113	69.3791	20.1031	3	3	3
Q99PW8	Kinesin-like protein KIF17	Kif17	116.301	69.2939	2.31214	1	2	2
P08113	Endoplasmin	Hsp90b1	92.418	68.3252	4.73815	2	3	3
Q922U1	U4/U6 small nuclear ribonucleoprotein Prp3	Prpf3	77.407	68.0686	2.48902	2	2	2
P62915	Transcription initiation factor IIB	Gtf2b	34.797	67.6656	7.91139	2	2	2
Q9D787	RING-type E3 ubiquitin-protein ligase PPIL2	Ppil2	59.028	67.0929	4.9904	2	2	2
P05064	Fructose-bisphosphate aldolase A	Aldoa	39.331	66.8	3.57143	1	1	1
Q8K0Q5	Rho GTPase-activating protein 18	Arhgap18	74.884	66.3181	4.67572	3	3	3
Q3U1J4	DNA damage-binding protein 1	Ddb1	126.772	66.2306	3.59649	2	2	2
Q9ESL0	Succinyl-CoA:3-ketoacid coenzyme A transferase 2B, mitochondrial	Oxct2b	56.556	65.9843	4.03846	2	2	2
Q8CGC7	Bifunctional glutamate/proline--tRNA ligase	Eprs1	169.972	65.95	1.19048	1	1	1
Q8VDM4	26S proteasome non-ATPase regulatory subunit 2	Psmd2	100.139	65.92	1.32159	1	1	1
P62702	40S ribosomal protein S4, X isoform	Rps4x	29.579	65.7181	11.4068	4	4	5
Q8BG79	CWF19-like protein 2	Cwf19l2	103.108	65.6124	3.26945	2	2	2
O54724	Caveolae-associated protein 1	Cavin1	43.927	64.597	5.86735	2	2	2
Q7TSG5	SH3 domain-containing protein 21	Sh3d21	60.287	64.5	2.18579	1	1	1
Q8VHE0	Translocation protein SEC63 homolog	Sec63	87.815	64.29	1.71053	1	1	1
P15105	Glutamine synthetase	Glul	42.092	63.08	5.36193	1	1	1
P62754	40S ribosomal protein S6	Rps6	28.663	62.861	10.8434	2	2	2
P70182	Phosphatidylinositol 4-phosphate 5-kinase type-1 alpha	Pip5k1a	60.447	62.4676	7.32601	3	3	3
Q8BK67	Protein RCC2	Rcc2	55.948	62.3098	5.19231	4	4	4
Q91WQ3	Tyrosine--tRNA ligase, cytoplasmic	Yars1	59.068	62.21	2.08333	1	1	1
P97447	Four and a half LIM domains protein 1	Fhl1	31.867	62.14	4.28571	1	1	1
Q8BZ20	Protein mono-ADP-ribosyltransferase PARP12	Parp12	79.866	62.0618	3.37553	2	2	2
Q61033	Lamina-associated polypeptide 2, isoforms alpha/zeta	Tmpo	75.122	61.9829	6.92641	4	4	4
Q9QYI3	DnaJ homolog subfamily C member 7	Dnajc7	56.44	61.8054	3.64372	2	2	2
Q3URQ0	Testis-expressed protein 10	Tex10	105.143	61.7939	2.37069	2	2	2
Q9DA79	Dipeptidase 3	Dpep3	54.213	61.63	4.66531	2	2	2
O35945	Aldehyde dehydrogenase, cytosolic 1	Aldh1a7	54.553	61.2508	2.99401	1	2	2
Q8R0X7	Sphingosine-1-phosphate lyase 1	Sgpl1	63.636	61.24	2.64085	1	1	1
Q78PY7	Staphylococcal nuclease domain-containing protein 1	Snd1	102.025	60.77	1.64835	1	1	1
P62259	14-3-3 protein epsilon	Ywhae	29.155	60.4903	5.88235	2	2	2
Q60598	Src substrate cortactin	Cttn	61.212	60.3871	5.49451	3	3	3
Q9QYJ0	DnaJ homolog subfamily A member 2	Dnaja2	45.717	60.3862	8.00971	3	3	3
Q6A4J8	Ubiquitin carboxyl-terminal hydrolase 7	Usp7	128.393	60.3706	1.63191	2	2	2
Q8BX17	Gem-associated protein 5	Gemin5	166.487	60.3	0.865513	1	1	1
Q03265	ATP synthase subunit alpha, mitochondrial	Atp5f1a	59.716	60.13	2.35081	1	1	1
P62264	40S ribosomal protein S14	Rps14	16.263	60.12	8.60927	1	1	1
Q8K057	Intraflagellar transport protein 80 homolog	Ift80	87.755	60.1149	4.2471	3	3	3
P80314	T-complex protein 1 subunit beta	Cct2	57.441	59.8536	4.48598	2	2	2
O88844	Isocitrate dehydrogenase [NADP] cytoplasmic	Idh1	46.644	59.54	3.1401	1	1	1
Q9DBG7	Signal recognition particle receptor subunit alpha	Srpra	69.579	59.5298	3.93082	2	2	2
Q8VDJ3	Vigilin	Hdlbp	141.655	59.37	0.946372	1	1	1
Q9R099	Transducin beta-like protein 2	Tbl2	49.552	59.27	2.94118	1	1	1
P62830	60S ribosomal protein L23	Rpl23	14.856	58.7658	23.5714	3	3	3
Q64213	Splicing factor 1	Sf1	70.358	58.3376	3.36907	2	2	2
Q8K224	RNA cytidine acetyltransferase	Nat10	115.346	57.2408	4.6875	4	4	4
Q9DAW6	U4/U6 small nuclear ribonucleoprotein Prp4	Prpf4	58.333	57.1806	4.60653	2	2	2
P70288	Histone deacetylase 2	Hdac2	55.267	57.1468	6.55738	3	3	3
Q9Z1D1	Eukaryotic translation initiation factor 3 subunit G	Eif3g	35.616	56.7279	6.875	2	2	2
A2AU72	Armadillo repeat-containing protein 3	Armc3	97.296	56.7141	2.72418	2	2	2
P42932	T-complex protein 1 subunit theta	Cct8	59.518	56.69	2.73723	1	1	1
Q91WK2	Eukaryotic translation initiation factor 3 subunit H	Eif3h	39.807	56.68	5.39773	1	1	1
Q60872	Eukaryotic translation initiation factor 1A	Eif1a	16.492	56.51	4.86111	1	1	1
Q01755	T-complex protein 11	Tcp11	61.932	56.1621	5.12367	3	3	3
Q9R0B7	Zinc finger protein 346	Znf346	32.677	55.96	4.42177	1	1	1
Q9D024	Coiled-coil domain-containing protein 47	Ccdc47	55.808	55.926	3.10559	2	2	2
P35487	Pyruvate dehydrogenase E1 component subunit alpha, testis-specific form, mitochondrial	Pdha2	43.385	55.75	3.32481	1	1	1
P62281	40S ribosomal protein S11	Rps11	18.419	55.6765	11.3924	2	2	2
Q8K0U4	Heat shock 70 kDa protein 12A	Hspa12a	74.825	53.43	2.07407	1	1	1
Q8C170	Unconventional myosin-IXa	Myo9a	291.937	53.0929	0.944138	2	2	2
Q7TPV4	Myb-binding protein 1A	Mybbp1a	151.942	52.84	0.967262	1	1	1
P36916	Guanine nucleotide-binding protein-like 1	Gnl1	68.729	52.7536	4.94234	2	2	2
Q811Q9	Choline-phosphate cytidylyltransferase B	Pcyt1b	41.874	52.4254	8.94309	2	2	2
P61222	ATP-binding cassette sub-family E member 1	Abce1	67.271	52.3806	5.34224	2	2	2
O88448	Kinesin light chain 2	Klc2	66.621	52.36	3.50584	1	1	1
P62270	40S ribosomal protein S18	Rps18	17.708	51.48	7.23684	1	1	1
P49718	DNA replication licensing factor MCM5	Mcm5	82.354	51.38	2.0436	1	1	1
Q9EP71	Ankycorbin	Rai14	108.785	51.2237	3.1665	3	3	3
Q80WW9	DDRGK domain-containing protein 1	Ddrgk1	35.956	51.09	3.1746	1	1	1
Q61687	Transcriptional regulator ATRX	Atrx	278.414	50.84	0.363489	1	1	1
P24369	Peptidyl-prolyl cis-trans isomerase B	Ppib	23.699	50.17	3.7037	1	1	1
Q8BRH3	Rho GTPase-activating protein 19	Arhgap19	55.699	50.02	1.82186	1	1	1
Q91WM3	U3 small nucleolar RNA-interacting protein 2	Rrp9	52.075	49.29	4.42105	2	2	2
Q60649	Caseinolytic peptidase B protein homolog	Clpb	75.956	49.1688	6.49926	4	4	4
P26039	Talin-1	Tln1	269.653	49	0.4329	1	1	1
P14131	40S ribosomal protein S16	Rps16	16.435	48.8486	12.3288	2	2	2
P14206	40S ribosomal protein SA	Rpsa	32.817	48.5245	9.15254	2	2	2
Q9DBD5	Proline-, glutamic acid- and leucine-rich protein 1	Pelp1	117.995	48.42	1.24666	1	1	1
Q56A08	G-patch domain and KOW motifs-containing protein	Gpkow	53.798	48.34	2.04918	1	1	1
Q9JMD3	START domain-containing protein 10	Stard10	32.93	48.2802	12.3711	3	3	3
Q9Z1J3	Cysteine desulfurase, mitochondrial	Nfs1	50.538	48.15	2.83224	1	1	1
Q9ESZ8	General transcription factor II-I	Gtf2i	112.195	47.85	1.60321	1	1	1
P28741	Kinesin-like protein KIF3A	Kif3a	80.12	47.74	1.56919	1	1	1
Q8VEJ9	Vacuolar protein sorting-associated protein 4A	Vps4a	48.876	47.4	2.51716	1	1	1
P10417	Apoptosis regulator Bcl-2	Bcl2	26.39	46.94	4.23729	1	1	1
Q9DBA9	General transcription factor IIH subunit 1	Gtf2h1	61.812	46.8894	4.93601	2	2	2
Q9EQ61	Pescadillo homolog	Pes1	67.753	46.88	1.71233	1	1	1
Q1HFZ0	RNA cytosine C(5)-methyltransferase NSUN2	Nsun2	85.397	46.36	1.321	1	1	1
Q08189	Protein-glutamine gamma-glutamyltransferase E	Tgm3	77.261	46.22	1.8759	1	1	1
P01942	Hemoglobin subunit alpha	Hba	15.076	45.9307	10.5634	1	1	2
Q99JX7	Nuclear RNA export factor 1	Nxf1	70.256	45.8565	3.39806	2	2	2
Q68FF6	ARF GTPase-activating protein GIT1	Git1	85.247	45.84	1.81818	1	1	1
P58252	Elongation factor 2	Eef2	95.253	45.6176	3.9627	3	4	4
P27546	Microtubule-associated protein 4	Map4	117.357	45.1267	2.84444	2	2	2
P10852	4F2 cell-surface antigen heavy chain	Slc3a2	58.3	44.9	2.09125	1	1	1
Q9CQF3	Cleavage and polyadenylation specificity factor subunit 5	Nudt21	26.224	44.62	7.48899	1	1	1
Q8C262	Interferon-inducible GTPase 5	Irgc	45.117	44.51	2.6699	1	1	1
Q8C1D8	Protein IWS1 homolog	Iws1	85.197	44.28	1.30548	1	1	1
A2AG50	MAP7 domain-containing protein 2	Map7d2	85.997	44.27	1.66453	1	1	1
P63276	40S ribosomal protein S17	Rps17	15.514	43.9359	11.8519	2	2	2
P62908	40S ribosomal protein S3	Rps3	26.657	43.43	5.34979	1	1	1
Q8K1N4	Spermatogenesis-associated serine-rich protein 2	Spats2	58.92	42.96	2.56881	1	1	1
Q6PIU9	Uncharacterized protein FLJ45252 homolog	---	37.681	42.78	3.38983	1	1	1
Q8K4Q7	Ceramide kinase	Cerk	59.805	42.66	2.63653	1	1	1
Q61792	LIM and SH3 domain protein 1	Lasp1	29.975	42.61	3.80228	1	1	1
Q812A2	SLIT-ROBO Rho GTPase-activating protein 3	Srgap3	124.341	42.54	1.0919	1	1	1
Q3UYV9	Nuclear cap-binding protein subunit 1	Ncbp1	91.868	42.51	1.51899	1	1	1
O54826	Protein AF-10	Mllt10	112.96	42.4871	2.80899	2	2	2
Q3UFY8	tRNA methyltransferase 10 homolog C	Trmt10c	48.355	42.16	3.38164	1	1	1
Q8R3L2	Transcription factor 25	Tcf25	76.637	41.9539	3.84615	2	2	2
Q8K012	Formin-binding protein 1-like	Fnbp1l	69.842	41.92	3.80165	2	2	2
P48193	Protein 4.1	Epb41	95.853	41.8712	2.331	1	2	2
P07758	Alpha-1-antitrypsin 1-1	Serpina1a	45.974	41.72	1.93705	1	1	1
Q8C761	Cytoplasmic dynein 2 intermediate chain 1	Dync2i1	115.311	41.4575	2.9029	2	2	2
Q9CQM9	Glutaredoxin-3	Glrx3	37.754	41	3.56083	1	1	1
Q9QZS3	Protein numb homolog	Numb	70.769	40.57	1.53139	1	1	1
P58802	TBC1 domain family member 10A	Tbc1d10a	56.167	40.5	2.4	1	1	1
Q8BMA6	Signal recognition particle subunit SRP68	Srp68	70.53	40.26	1.76	1	1	1
P62827	GTP-binding nuclear protein Ran	Ran	24.408	40.13	8.7963	2	2	2
Q6KAR6	Exocyst complex component 3	Exoc3	86.4	39.94	1.45695	1	1	1
P52431	DNA polymerase delta catalytic subunit	Pold1	123.712	39.7439	1.26697	2	2	2
P52480	Pyruvate kinase PKM	Pkm	57.808	39.4149	5.83804	3	3	3
P60335	Poly(rC)-binding protein 1	Pcbp1	37.474	39.3164	8.70787	2	2	2
Q6P5G3	MBT domain-containing protein 1	Mbtd1	70.624	37.9425	3.01109	2	2	2
Q9D5T7	HORMA domain-containing protein 1	Hormad1	44.905	37.72	2.55102	1	1	1
Q8VDM6	Heterogeneous nuclear ribonucleoprotein U-like protein 1	Hnrnpul1	95.942	37.7026	2.4447	3	3	3
Q99KV1	DnaJ homolog subfamily B member 11	Dnajb11	40.53	37.5954	5.30726	2	2	2
Q3UHX9	Putative methyltransferase C9orf114 homolog	Spout1	42.931	37.4	2.85714	1	1	1
P11983	T-complex protein 1 subunit alpha	Tcp1	60.411	36.6831	4.13669	2	2	2
P70188	Kinesin-associated protein 3	Kifap3	91.233	36.49	1.51324	1	1	1
P35550	rRNA 2'-O-methyltransferase fibrillarin	Fbl	34.286	36.4316	6.11621	2	2	2
Q9R1C7	Pre-mRNA-processing factor 40 homolog A	Prpf40a	108.412	36.3154	1.67891	2	2	2
Q9EPU0	Regulator of nonsense transcripts 1	Upf1	123.889	36.07	0.800712	1	1	1
Q8CGZ0	Calcium homeostasis endoplasmic reticulum protein	Cherp	106.102	36.02	0.747863	1	1	1
P62852	40S ribosomal protein S25	Rps25	13.734	35.95	7.2	1	1	1
Q6ZQ58	La-related protein 1	Larp1	121.05	35.9215	1.86567	2	2	2
B2RY56	RNA-binding protein 25	Rbm25	99.491	35.86	2.14797	1	1	1
Q6ZWV7	60S ribosomal protein L35	Rpl35	14.544	35.8468	13.0081	2	2	2
Q9QYB5	Gamma-adducin	Add3	78.728	35.74	1.13314	1	1	1
P62983	Ubiquitin-40S ribosomal protein S27a	Rps27a	17.939	35.71	5.76923	1	1	1
Q8VC30	Triokinase/FMN cyclase	Tkfc	59.653	35.6879	3.2872	2	2	2
Q8BWZ3	N-alpha-acetyltransferase 25, NatB auxiliary subunit	Naa25	111.637	35.6564	2.57202	2	2	2
Q9JMI7	Testis-expressed protein 101	Tex101	26.98	35.49	6	1	1	1
A2AHC3	Calmodulin-regulated spectrin-associated protein 1	Camsap1	175.778	35.39	0.759013	1	1	1
Q5SQX6	Cytoplasmic FMR1-interacting protein 2	Cyfip2	145.565	35.23	0.877893	1	1	1
Q3THK7	GMP synthase [glutamine-hydrolyzing]	Gmps	76.675	33.98	1.5873	1	1	1
Q6PGG6	Guanine nucleotide-binding protein-like 3-like protein	Gnl3l	65.153	33.92	2.07972	1	1	1
Q9Z1K5	E3 ubiquitin-protein ligase ARIH1	Arih1	63.975	33.48	1.98198	1	1	1
P97390	Vacuolar protein sorting-associated protein 45	Vps45	65.012	33.26	2.10526	1	1	1
Q9R112	Sulfide:quinone oxidoreductase, mitochondrial	Sqor	50.25	33.2	3.11111	1	1	1
Q6ZWU9	40S ribosomal protein S27	Rps27	9.455	33.19	13.0952	1	1	1
Q9DBE9	pre-rRNA 2'-O-ribose RNA methyltransferase FTSJ3	Ftsj3	95.474	33.15	2.6253	1	1	1
O70194	Eukaryotic translation initiation factor 3 subunit D	Eif3d	63.948	33.08	3.28467	2	2	2
P54818	Galactocerebrosidase	Galc	77.208	32.99	2.33918	1	1	1
Q99MQ4	Asporin	Aspn	42.545	32.75	4.55764	1	1	1
Q04750	DNA topoisomerase 1	Top1	90.819	32.24	1.56454	1	1	1
P01865	Ig gamma-2A chain C region, membrane-bound form	Igh-1a	43.921	32.08	4.77387	1	1	1
Q8BVY0	Ribosomal L1 domain-containing protein 1	Rsl1d1	50.39	31.98	3.76106	1	1	1
P80317	T-complex protein 1 subunit zeta	Cct6a	57.968	31.97	1.31827	1	1	1
Q9D2E2	Target of EGR1 protein 1	Toe1	56.835	31.95	2.34834	1	1	1
P20491	High affinity immunoglobulin epsilon receptor subunit gamma	Fcer1g	9.646	31.9391	6.97674	1	1	2
Q60960	Importin subunit alpha-5	Kpna1	60.144	31.82	2.7881	1	1	1
P35601	Replication factor C subunit 1	Rfc1	125.907	31.76	0.707339	1	1	1
Q3TKY6	Spliceosome-associated protein CWC27 homolog	Cwc27	53.51	31.53	3.19829	1	1	1
Q6NZJ6	Eukaryotic translation initiation factor 4 gamma 1	Eif4g1	175.967	31.26	0.6875	1	1	1
P13864	DNA (cytosine-5)-methyltransferase 1	Dnmt1	183.074	31.18	0.864198	1	1	1
Q8K3E5	Jouberin	Ahi1	119.575	31.08	1.14613	1	1	1
E9Q4S1	High affinity cAMP-specific and IBMX-insensitive 3',5'-cyclic phosphodiesterase 8B	Pde8b	96.678	31.01	0.693642	1	1	1
Q8K310	Matrin-3	Matr3	94.572	30.92	1.65485	1	1	1
Q3UJK4	GTP-binding protein 2	Gtpbp2	65.713	30.67	1.66113	1	1	1
P62317	Small nuclear ribonucleoprotein Sm D2	Snrpd2	13.518	30.6	8.47458	1	1	1
P18654	Ribosomal protein S6 kinase alpha-3	Rps6ka3	83.641	30.4154	2.43243	2	2	2
Q8K2A1	PTB domain-containing engulfment adapter protein 1	Gulp1	34.448	30.34	2.30263	1	1	1
Q3UMC0	ATPase family protein 2 homolog	Spata5	97.195	30.0834	1.45577	2	2	2
Q9CWL8	Beta-catenin-like protein 1	Ctnnbl1	64.939	29.98	2.48668	2	2	2
Q99MD9	Nuclear autoantigenic sperm protein	Nasp	83.903	29.8065	2.58732	2	2	2
Q8BH64	EH domain-containing protein 2	Ehd2	61.136	29.8	1.28913	1	1	1
Q9R190	Metastasis-associated protein MTA2	Mta2	74.983	29.68	1.49701	1	1	1
Q922Q9	Chitinase domain-containing protein 1	Chid1	44.877	29.46	3.30789	2	2	2
P62267	40S ribosomal protein S23	Rps23	15.798	29.45	7.69231	1	1	1
Q8C0N1	Kinesin-like protein KIF2B	Kif2b	75.421	29.139	2.84431	2	2	2
Q99ML0	Zinc finger MYND domain-containing protein 10	Zmynd10	50.614	29.08	2.5	1	1	1
Q9DCE5	p21-activated protein kinase-interacting protein 1	Pak1ip1	42.089	29.04	2.09424	1	1	1
P25206	DNA replication licensing factor MCM3	Mcm3	91.489	28.73	0.985222	1	1	1
P28656	Nucleosome assembly protein 1-like 1	Nap1l1	45.317	28.7	2.8133	1	1	1
O88520	Leucine-rich repeat protein SHOC-2	Shoc2	64.853	28.68	3.09278	1	1	1
P62855	40S ribosomal protein S26	Rps26	13.007	28.65	7.82609	1	1	1
Q64512	Tyrosine-protein phosphatase non-receptor type 13	Ptpn13	270.167	28.62	0.285365	1	1	1
Q7TPC1	Corneodesmosin	Cdsn	54.28	28.41	1.60428	1	1	1
Q3U186	Probable arginine--tRNA ligase, mitochondrial	Rars2	65.295	27.59	1.90311	1	1	1
P97479	Unconventional myosin-VIIa	Myo7a	254.777	27.59	0.406321	1	1	1
Q8BYC6	Serine/threonine-protein kinase TAO3	Taok3	105.27	27.4	0.890869	1	1	1
Q62318	Transcription intermediary factor 1-beta	Trim28	88.791	27.17	2.39808	1	1	1
O55131	Septin-7	Septin7	50.518	27.05	2.29358	1	1	1
Q60875	Rho guanine nucleotide exchange factor 2	Arhgef2	111.905	26.98	0.71066	1	1	1
Q9ERZ0	Hemogen	Hemgn	55.008	26.84	1.78926	1	1	1
Q8C650	Septin-10	Septin10	52.388	26.713	3.9823	2	2	2
A0JP43	EF-hand calcium-binding domain-containing protein 5	Efcab5	159.836	26.46	0.497866	1	1	1
Q8C4Y3	Negative elongation factor B	Nelfb	65.594	26.41	2.24138	1	1	1
Q9D2H9	Dynein assembly factor 1, axonemal	Dnaaf1	69.66	26.4	1.73502	1	1	1
Q2PFD7	PH and SEC7 domain-containing protein 3	Psd3	114.651	26.32	1.35005	1	1	1
P29341	Polyadenylate-binding protein 1	Pabpc1	70.626	26.27	1.88679	1	1	1
Q6PHZ5	Putative RNA-binding protein 15B	Rbm15b	97.018	26.11	0.789177	1	1	1
Q8K2Y9	Cerebral cavernous malformations protein 2 homolog	Ccm2	49.886	26.09	6.62252	2	2	2
Q9ERK4	Exportin-2	Cse1l	110.384	25.95	0.720906	1	1	1
Q9D328	Transmembrane protein 35A	Tmem35a	18.493	25.43	8.98204	1	1	1
Q3UV70	[Pyruvate dehydrogenase [acetyl-transferring]]-phosphatase 1, mitochondrial	Pdp1	61.142	25.4	2.7881	1	1	1
Q99LH1	Nucleolar GTP-binding protein 2	Gnl2	83.294	25.21	1.64835	1	1	1
Q6PFE3	DNA repair and recombination protein RAD54B	Rad54b	99.275	25.03	1.12867	1	1	1
P70168	Importin subunit beta-1	Kpnb1	97.122	24.9	1.82648	1	1	1
P24788	Cyclin-dependent kinase 11B	Cdk11b	91.458	24.64	1.65816	1	1	1
P70458	Plasma serine protease inhibitor	Serpina5	45.571	24.62	3.20988	1	1	1
P50580	Proliferation-associated protein 2G4	Pa2g4	43.671	24.54	4.31472	1	1	1
Q6PHQ8	N-alpha-acetyltransferase 35, NatC auxiliary subunit	Naa35	83.251	24.51	1.24138	1	1	1
Q9QXS1	Plectin	Plec	533.861	24.47	0.170539	1	1	1
Q9Z321	DNA topoisomerase 3-beta-1	Top3b	96.886	24.45	1.04408	1	1	1
Q3U0V1	Far upstream element-binding protein 2	Khsrp	76.728	24.39	1.06952	1	1	1
Q9QUK0	Cyclin-dependent kinase-like 2	Cdkl2	64.015	24.38	2.11268	1	1	1
Q8K212	Phosphofurin acidic cluster sorting protein 1	Pacs1	104.764	24.32	1.14464	1	1	1
Q67E05	Bactericidal permeability-increasing protein	Bpi	53.905	23.95	2.27743	1	1	1
P63154	Crooked neck-like protein 1	Crnkl1	83.363	23.75	1.5942	1	1	1
Q9Z1S8	GRB2-associated-binding protein 2	Gab2	73.163	23.69	1.35338	1	1	1
Q7SIG6	Arf-GAP with SH3 domain, ANK repeat and PH domain-containing protein 2	Asap2	106.738	23.56	0.835073	1	1	1
Q8CI11	Guanine nucleotide-binding protein-like 3	Gnl3	60.749	23.4636	6.69145	3	3	3
Q9Z0U1	Tight junction protein ZO-2	Tjp2	131.2	23.43	0.771208	1	1	1
B2RY50	Armadillo repeat-containing protein 4	Armc4	115.193	23.42	0.771456	1	1	1
Q9Z1B3	1-phosphatidylinositol 4,5-bisphosphate phosphodiesterase beta-1	Plcb1	138.309	23.16	0.986842	1	1	1
Q9CQK7	RWD domain-containing protein 1	Rwdd1	27.768	23.14	3.7037	1	1	1
P62751	60S ribosomal protein L23a	Rpl23a	17.684	22.78	7.05128	1	1	1
Q8R0A0	General transcription factor IIF subunit 2	Gtf2f2	28.364	22.6	3.21285	1	1	1
O08638	Myosin-11	Myh11	226.888	22.21	0.760649	1	1	1
P97496	SWI/SNF complex subunit SMARCC1	Smarcc1	122.813	22.15	0.634058	1	1	1
Q9CZ30	Obg-like ATPase 1	Ola1	44.701	22.1	3.78788	1	1	1
P84091	AP-2 complex subunit mu	Ap2m1	49.623	21.76	3.21839	2	2	2
P97742	Carnitine O-palmitoyltransferase 1, liver isoform	Cpt1a	88.195	21.72	1.29366	1	1	1
Q9JJI8	60S ribosomal protein L38	Rpl38	8.199	21.66	10	1	1	1
Q6DFW4	Nucleolar protein 58	Nop58	60.305	20.24	2.42537	1	1	1
D3Z6Q9	Bridging integrator 2	Bin2	52.522	20.07	3.47648	1	1	1
P27659	60S ribosomal protein L3	Rpl3	46.081	19.7	1.73697	1	1	1
